# Supplementary material for: A 13.06 Ma widespread ignimbrite in the Pannonian Basin captured a snapshot of shallow marine to coastal environment in Central Paratethys
Source: Sci Rep. 2025 Jul 2;15:23528. doi: 10.1038/s41598-025-07002-9 (PMC12223212; doi:10.1038/s41598-025-07002-9)
Supplement: Supplementary file 5 — Supplementary Information 5A. [file 41598_2025_7002_MOESM5_ESM.xlsx]

## Sheet: Table 5A-1
Table 5A-1. Electron microprobe data on glass compositions
Sample#	Lab	Date EMP	SiO2	TiO2	Al2O3	FeO	MnO	MgO	CaO	Na2O	K2O	P2O5	F	SO3	Cl	O=F,Cl	Total	Original total
TSZM_DOBI_1	GEOMAR	2021-04-07	76.3482	0.0320858	12.608	1.07649	0.0124781	0.0200533	0.396976	1.8173	7.5009	0	0.192059	0	0.0985677	-0.103079	100	96.1684
TSZM_DOBI_1	GEOMAR	2021-04-07	76.3765	0.000736558	12.742	1.02977	0.0726199	0.00635018	0.442055	2.55946	6.53237	0.021732	0.215752	0	0.118127	-0.117463	100	94.8775
TSZM_DOBI_1	GEOMAR	2021-04-07	76.7798	0.0149845	12.5983	0.849023	0.0461876	0.018735	0.422965	2.40707	6.69492	0.0255669	0.0984223	0	0.110388	-0.0663171	100	95.9132
TSZM_DOBI_1	GEOMAR	2021-04-07	76.931	0.0269925	12.4163	1.00411	0.0341322	0.0329822	0.649199	2.12841	6.68096	0.0105918	0.0488206	0	0.0737358	-0.0371726	100	94.6321
TSZM_DOBI_1	GEOMAR	2021-04-07	76.4775	0.0261141	12.6096	1.06036	0	0.0409743	0.647415	1.77087	7.2455	0.0152234	0.0660751	0	0.0880016	-0.0476524	100	95.4974
TSZM_DOBI_1	GEOMAR	2021-04-07	76.6236	0.0364359	12.836	0.994159	0.0731777	0.0183235	0.582364	2.1962	6.52587	0.0113199	0	0.0319713	0.0910828	-0.0205257	100	94.1543
TSZM_DOBI_1	GEOMAR	2021-04-07	76.1528	0.0117473	12.8546	0.902213	0.0403977	0.0305931	0.439111	1.62203	7.75061	0.0317288	0.0963654	0.0247075	0.10804	-0.0649221	100	95.0549
TSZM_DOBI_1	GEOMAR	2021-04-07	76.3856	0.0058419	12.7928	1.07021	0.00366314	0.0249714	0.96958	1.88554	6.78318	0	0.00387246	0	0.0986046	-0.0238513	100	95.5464
TSZM_DOBI_1	GEOMAR	2021-04-07	76.6675	0.0285171	12.9128	0.897696	0	0	0.398361	2.16147	6.73588	0.028104	0.149899	0.0194588	0.0818855	-0.0815686	100	93.9964
TSZM_DOBI_1	GEOMAR	2021-04-07	75.6676	0	13.4327	1.07549	0.0436209	0.0405383	0.896811	1.96514	6.79015	0.0254766	0.0050575	0	0.0768986	-0.0194587	100	94.9086
TSZM_DOBI_1	GEOMAR	2021-04-07	76.3028	0	12.5324	1.1368	0.00618928	0	0.409334	1.41762	7.93888	0.0317648	0.154103	0.0435742	0.11801	-0.091479	100	95.3261
TSZM_DOBI_1	GEOMAR	2021-04-07	76.3316	0.0269837	12.6089	1.1502	0.0122425	0.0103733	0.409064	1.89664	7.43452	0	0	0.0379272	0.105313	-0.0237324	100	95.5691
TSZM_DOBI_1	GEOMAR	2021-04-07	76.7275	0.0632992	12.8179	1.17738	0.0129302	0.0198411	0.965924	2.78644	5.2824	0	0.0936907	0.0111882	0.104541	-0.0630073	100	94.353
TSZM_DOBI_1	GEOMAR	2021-04-07	76.0614	0.00313784	12.9644	1.01217	0.0210265	0.018724	0.428459	1.77784	7.52943	0.0527244	0.0878909	0.000533277	0.10227	-0.0600535	100	95.1179
TSZM_DOBI_1	GEOMAR	2021-04-07	76.2314	0.00581534	12.6606	1.10368	0.0745469	0.0221405	0.694227	1.75351	7.22609	0.0600851	0.195451	0	0.0706023	-0.0982054	100	95.7787
TSZM_DOBI_1	GEOMAR	2021-04-07	76.6956	0	12.3606	1.07018	0.0357936	0	0.381184	1.73577	7.61858	0.017888	0	0	0.10898	-0.0245589	100	94.989
TSZM_DOBI_1	GEOMAR	2021-04-07	76.0993	0.0349294	12.7168	1.0587	0.0703792	0	0.398235	1.77758	7.67762	0.0610244	0.0372349	0.0102066	0.0950633	-0.0371006	100	95.3407
TSZM_DOBI_1	GEOMAR	2021-04-07	76.6831	0.0615461	12.6812	0.962031	0.0447498	0.0182291	0.42118	2.42386	6.61532	0	0.00328731	0.00795209	0.101831	-0.024332	100	94.3022
TSZM_DOBI_1	GEOMAR	2021-04-07	76.3606	0.0425935	12.8528	0.993512	0.00357247	0.00482933	0.419348	1.88701	7.23795	0.0119012	0.133442	0.0227801	0.110839	-0.081164	100	95.1723
TSZM_DOBI_1	GEOMAR	2021-04-07	76.4401	0.0220456	12.7634	0.827461	0.021666	0.0571139	0.856221	1.84543	7.04682	0.0251746	0	0.019696	0.0965905	-0.0217669	100	94.6182
TSZM_DOBI_1	GEOMAR	2021-04-07	76.3536	0.00691646	12.6643	1.07317	0.00179402	0.00695538	0.449493	1.8506	7.33786	0.0575755	0.173703	0.00951007	0.113129	-0.0986321	100	94.7593
LENARD_PHREAT_1	GEOMAR	2021-06-17	76.9645	0.0207759	12.9538	1.0388	0	0.0311639	0.425907	3.5423	4.90312	0.0311639	0	0	0.114268	-0.0257505	100	96.2652
LENARD_PHREAT_1	GEOMAR	2021-06-17	76.6265	0.0210976	13.1966	1.08653	0.052744	0	0.421952	3.5444	4.93684	0.0316464	0	0	0.105488	-0.023772	100	94.7975
LENARD_PHREAT_1	GEOMAR	2021-06-17	76.7068	0.0312664	12.9964	1.07348	0.0521106	0.0208443	0.68786	3.2517	5.086	0.0208443	0	0	0.0937991	-0.0211378	100	95.9497
LENARD_PHREAT_1	GEOMAR	2021-06-17	76.6624	0.0208548	12.8049	1.10531	0	0	0.437952	3.38891	5.48482	0	0.0104274	0	0.114702	-0.0302387	100	95.901
LENARD_PHREAT_1	GEOMAR	2021-06-17	76.4808	0	13.2208	0.958485	0	0.0312549	0.427151	2.92755	5.82384	0.0312549	0.0312549	0	0.104183	-0.0366379	100	95.9848
LENARD_PHREAT_1	GEOMAR	2021-06-17	76.3479	0	13.0083	1.28412	0.0522001	0.01044	0.438481	3.36169	5.38705	0.02088	0	0	0.11484	-0.0258795	100	95.7852
LENARD_PHREAT_1	GEOMAR	2021-06-17	76.7321	0.0517761	12.8094	1.24263	0.0621313	0.0103552	0.880193	2.74413	5.35365	0.0414209	0	0	0.0931969	-0.0210021	100	96.5697
LENARD_PHREAT_1	GEOMAR	2021-06-17	76.6475	0.0103985	13.0294	0.904672	0.0831882	0	0.613513	3.16115	5.42803	0.0103985	0	0.0311956	0.103985	-0.0234333	100	96.1675
LENARD_PHREAT_1	GEOMAR	2021-06-17	76.768	0.0207874	12.857	0.945828	0.0935435	0.0311812	0.685985	2.42174	6.11151	0	0	0	0.0831497	-0.018738	100	96.212
LENARD_PHREAT_1	GEOMAR	2021-06-17	76.9042	0	12.6392	1.01695	0.010377	0.0518851	0.653753	2.11691	6.47527	0.010377	0.0622622	0.0207541	0.0830162	-0.0449235	100	96.3667
LENARD_PHREAT_1	GEOMAR	2021-06-17	76.3272	0.0210413	13.0561	0.873213	0.0315619	0.0105206	0.420825	3.01942	6.12301	0.0315619	0.0210413	0	0.0946857	-0.0301971	100	95.0513
LENARD_PHREAT_1	GEOMAR	2021-06-17	77.1945	0.0418172	12.6392	1.03498	0	0.0104543	0.669075	3.4081	4.88216	0.0104543	0.0627258	0	0.0940887	-0.0476139	100	95.6545
LENARD_PHREAT_1	GEOMAR	2021-06-17	76.6799	0.0104142	12.9032	1.23929	0.0312427	0.0104142	0.437397	3.65539	4.9051	0.0104142	0.0312427	0.0104142	0.114556	-0.0389703	100	96.0226
LENARD_PHREAT_1	GEOMAR	2021-06-17	76.3957	0	13.0584	1.23611	0.010565	0.0422601	0.982547	3.24346	4.96556	0	0	0	0.0845202	-0.0190468	100	94.652
LENARD_PHREAT_1	GEOMAR	2021-06-17	76.7276	0.0103434	12.95	0.920565	0.0620606	0	0.651636	3.45471	5.12	0.0310303	0	0	0.0930909	-0.0209782	100	96.6797
LENARD_PHREAT_1	GEOMAR	2021-06-17	75.9248	0.0207643	12.822	1.12127	0.114204	0.0103822	0.436051	2.78242	6.62382	0.0415287	0.0207643	0.0103822	0.103822	-0.0321393	100	96.319
LENARD_PHREAT_1	GEOMAR	2021-06-17	77.6493	0.0208931	12.9642	1.15957	0.073126	0	0.459649	1.37895	6.15303	0.0522328	0	0	0.114912	-0.0258957	100	95.7252
LENARD_PHREAT_1	GEOMAR	2021-06-17	76.3902	0.0418577	12.7247	1.22434	0.0418577	0.0313932	0.837153	3.2335	5.36824	0.0209288	0	0.0209288	0.0837153	-0.0188654	100	95.562
LENARD_PHREAT_1	GEOMAR	2021-06-17	76.9237	0.0420233	12.8171	0.945525	0.0525292	0.0315175	0.462257	3.0677	5.47354	0.063035	0	0.0315175	0.115564	-0.0260426	100	95.1852
LENARD_PHREAT_1	GEOMAR	2021-06-17	76.6547	0.0315972	12.7126	1.09537	0.052662	0	0.44236	3.07546	5.79281	0.0315972	0	0.0210648	0.115856	-0.0261085	100	94.9452
LENARD_PHREAT_1	GEOMAR	2021-06-17	77.1617	0	12.5324	1.1554	0.0728628	0	0.426768	3.25801	5.24612	0.010409	0.010409	0.0416359	0.114499	-0.0301852	100	96.071
LENARD_PHREAT_1	GEOMAR	2021-06-17	76.9458	0.0737836	12.7329	1.19108	0.0948647	0.0527026	0.959187	3.20432	4.66945	0	0	0.0105405	0.0843242	-0.0190026	100	94.872
5.22.4LD (Lukács et al. 2024)	GEOMAR	2022-02-07	77.095	0.0309702	12.9146	0.960075	0.0619403	0	0.412935	3.63383	4.77973	0.0309702	0	0	0.103234	-0.023264	100	96.8675
5.22.4LD (Lukács et al. 2024)	GEOMAR	2022-02-07	76.9231	0.010395	12.8794	0.956341	0.0831601	0.0415801	0.405406	3.40957	5.12474	0.0415801	0.0623701	0	0.114345	-0.052029	100	96.1999
5.22.4LD (Lukács et al. 2024)	GEOMAR	2022-02-07	76.9102	0.0103402	12.8942	0.992656	0	0.0310205	0.413607	3.09171	5.54233	0	0.0723812	0	0.0930615	-0.0514479	100	96.7102
5.22.4LD (Lukács et al. 2024)	GEOMAR	2022-02-07	76.7218	0.0207104	12.9647	0.900904	0.0517761	0	0.403853	3.45864	5.364	0.0414209	0	0	0.0931969	-0.0210021	100	96.5697
5.22.4LD (Lukács et al. 2024)	GEOMAR	2022-02-07	76.7776	0.0206976	12.8739	1.23151	0	0	0.403603	3.22882	5.35032	0.0413951	0	0	0.093139	-0.0209891	100	96.6297
5.22.4LD (Lukács et al. 2024)	GEOMAR	2022-02-07	77.3153	0.0517159	12.7118	1.06535	0.0310296	0	0.930887	3.07193	4.69581	0.0206864	0	0.0413728	0.0827455	-0.0186469	100	96.682
5.22.4LD (Lukács et al. 2024)	GEOMAR	2022-02-07	77.0809	0.0103743	12.7292	0.975183	0.0103743	0	0.560211	3.50651	5.0004	0	0.0622457	0.0103743	0.103743	-0.0495874	100	96.3922
5.22.4LD (Lukács et al. 2024)	GEOMAR	2022-02-07	76.9045	0.0102979	12.8003	1.07098	0.0617872	0	0.432511	3.24383	5.324	0.0514893	0	0.0205957	0.102979	-0.0232065	100	97.1075
5.22.4LD (Lukács et al. 2024)	GEOMAR	2022-02-07	76.5907	0.0416254	12.9767	1.05104	0	0.031219	0.416254	2.71606	6.08771	0	0	0	0.11447	-0.025796	100	96.0952
5.22.4LD (Lukács et al. 2024)	GEOMAR	2022-02-07	76.666	0.0315109	13.014	0.913816	0.0315109	0.0210073	0.420145	3.04605	5.75599	0	0	0.0105036	0.11554	-0.0260372	100	95.2052
5.22.4LD (Lukács et al. 2024)	GEOMAR	2022-02-07	76.597	0	12.856	1.13009	0.0933098	0	0.41471	3.29695	5.49491	0.0103678	0.041471	0.0103678	0.0933098	-0.038489	100	96.4529
5.22.4LD (Lukács et al. 2024)	GEOMAR	2022-02-07	76.9111	0.0206806	12.9874	1.13743	0.0206806	0.0206806	0.444633	3.23651	5.09777	0.0310209	0.0206806	0	0.103403	-0.0320097	100	96.709
5.22.4LD (Lukács et al. 2024)	GEOMAR	2022-02-07	76.7445	0.0413661	12.9269	1.05484	0.0517077	0.0310246	0.434344	3.28861	5.31555	0.0206831	0	0.0103415	0.103415	-0.0233049	100	96.6975
5.22.4LD (Lukács et al. 2024)	GEOMAR	2022-02-07	77.2446	0	12.6975	0.893602	0.0623443	0.0311722	0.696178	3.138	5.14341	0.0103907	0	0.0103907	0.0935165	-0.0210741	100	96.2397
5.22.4LD (Lukács et al. 2024)	GEOMAR	2022-02-07	77.0661	0.0207978	12.6242	1.09188	0.0935899	0.0103989	0.655129	3.35884	4.94987	0.0623933	0	0.0103989	0.0727921	-0.0164039	100	96.1642
5.22.4LD (Lukács et al. 2024)	GEOMAR	2022-02-07	76.7686	0.0311645	13.0164	1.00765	0	0.0207764	0.394751	3.23072	5.42263	0.0207764	0.0103882	0	0.103882	-0.027784	100	96.2633
5.22.4LD (Lukács et al. 2024)	GEOMAR	2022-02-07	77.2252	0.0624546	12.5326	1.18664	0.0208182	0	0.978456	3.1956	4.70492	0.0104091	0	0.0104091	0.093682	-0.0211114	100	96.0697
5.22.4LD (Lukács et al. 2024)	GEOMAR	2022-02-07	76.5359	0.0103525	13.0545	1.08701	0.103525	0	0.434804	3.25068	5.39364	0.0310574	0	0.0103525	0.113877	-0.0256625	100	96.5952
5.22.4LD (Lukács et al. 2024)	GEOMAR	2022-02-07	76.7943	0.030928	12.6908	1.09279	0.030928	0	0.649489	2.73198	5.89695	0	0.030928	0	0.0824748	-0.0316082	100	96.9993
5.22.4LD (Lukács et al. 2024)	GEOMAR	2022-02-07	76.5677	0.0209803	12.9763	1.00705	0.0524508	0.0314705	0.440587	3.66106	5.14018	0.0209803	0	0	0.104902	-0.0236398	100	95.3275
5.22.4LD (Lukács et al. 2024)	GEOMAR	2022-02-07	76.7521	0.0207382	12.8784	1.15097	0.0414764	0.0103691	0.435502	3.17295	5.42304	0	0.0311073	0	0.124429	-0.0411382	100	96.4403
5.22.4LD (Lukács et al. 2024)	GEOMAR	2022-02-07	76.717	0.051703	12.843	1.00304	0.0827249	0.0206812	0.403284	3.50547	5.24269	0.0103406	0.0413624	0	0.124087	-0.0453791	100	96.7061
SAJSZP_PIN_A_1 (white pumice lapilli)	GEOMAR	2022-07-07	77.1677	0.0490918	12.6407	0.919267	0.0358007	0	0.68131	2.07224	6.37474	0	0	0	0.0762975	-0.0171938	100	95.8081
SAJSZP_PIN_A_1 (white pumice lapilli)	GEOMAR	2022-07-07	76.6095	0	13.0356	1.21255	0.0284583	0	0.791258	1.86606	6.34454	0.0372173	0	0	0.0966403	-0.0217781	100	96.2814
SAJSZP_PIN_A_1 (white pumice lapilli)	GEOMAR	2022-07-07	76.9297	0.0217492	12.927	1.03246	0.0284233	0.0239978	0.668756	1.68187	6.57962	0.0139116	0.0574781	0	0.0764947	-0.0414396	100	94.9927
SAJSZP_PIN_A_1 (white pumice lapilli)	GEOMAR	2022-07-07	77.5213	0.0345563	12.5191	0.819493	0.0275731	0.0498371	0.653733	1.52377	6.72693	0.0299552	0	0	0.120955	-0.0272574	100	92.4816
SAJSZP_PIN_A_1 (white pumice lapilli)	GEOMAR	2022-07-07	76.6353	0.0279178	12.833	0.935551	0.0343943	0	0.415382	2.50576	6.39844	0.0165232	0.201122	0	0.10496	-0.108336	100	95.3648
SAJSZP_PIN_A_1 (white pumice lapilli)	GEOMAR	2022-07-07	76.796	0.0210158	13.455	0.833502	0.0367195	0.0498559	0.67967	1.54751	6.48449	0.0218118	0	0.013064	0.0792481	-0.0178587	100	95.0448
SAJSZP_PIN_A_1 (white pumice lapilli)	GEOMAR	2022-07-07	77.0236	0.0433473	12.6622	0.883174	0.0697359	0.0520733	0.682128	2.05892	6.45287	0	0	0.00774079	0.0828627	-0.0186733	100	95.2164
SAJSZP_PIN_A_1 (white pumice lapilli)	GEOMAR	2022-07-07	77.2689	0.0101868	12.8622	0.967281	0.0858808	0	0.701661	1.55598	6.47032	0	0	0	0.100154	-0.02257	100	95.1318
SAJSZP_PIN_A_1 (white pumice lapilli)	GEOMAR	2022-07-07	77.3458	0.0126152	12.6346	0.915181	0	0.0286471	0.5008	1.85975	6.60019	0	0.0419926	0	0.100757	-0.0403869	100	95.2548
SAJSZP_PIN_A_1 (white pumice lapilli)	GEOMAR	2022-07-07	77.251	0.0239179	12.8268	0.997325	0	0.0289488	0.669244	1.62968	6.4876	0.0139845	0	0	0.0923109	-0.0208025	100	94.6027
SAJSZP_PIN_A_1 (white pumice lapilli)	GEOMAR	2022-07-07	76.8604	0.0436662	12.9686	0.959211	0.116834	0	0.644288	1.89762	6.41301	0	0.0107254	0.0198842	0.0907468	-0.024966	100	96.0335
SAJSZP_PIN_A_1 (white pumice lapilli)	GEOMAR	2022-07-07	77.1396	0.0637115	12.6409	1.0386	0.0766054	0	0.684857	1.7855	6.47115	0.0231724	0.0203089	0.000319002	0.0823196	-0.027102	100	95.0325
SAJSZP_PIN_A_1 (white pumice lapilli)	GEOMAR	2022-07-07	77.3611	0.0439268	12.785	0.924444	0.0224527	0	0.671332	1.61924	6.47583	0.018467	0	0.0155155	0.0809023	-0.0182315	100	95.7567
SAJSZP_PIN_A_1 (white pumice lapilli)	GEOMAR	2022-07-07	77.4794	0.0229569	12.5162	0.86116	0.0238422	0	0.653997	1.63542	6.62477	0.0905254	0.0289437	0	0.0967976	-0.0340004	100	96.0484
SAJSZP_PIN_A_1 (grey pumice lapilli - 2)	GEOMAR	2022-07-07	76.4949	0.00877238	12.7631	1.03133	0	0	0.712285	2.342	6.54831	0.0152314	0.0161773	0.0128281	0.0798924	-0.0248154	100	94.577
SAJSZP_PIN_A_1 (grey pumice lapilli - 2)	GEOMAR	2022-07-07	76.4292	0.0362044	12.8885	1.03823	0.0845877	0.00136664	0.658993	2.12176	6.591	0.0411276	0.0670178	0.00468105	0.0846661	-0.0472977	100	95.0493
SAJSZP_PIN_A_1 (grey pumice lapilli - 2)	GEOMAR	2022-07-07	76.5647	0.00169728	12.6984	0.940409	0.0277655	0.0560086	0.670852	2.49338	6.3859	0.0236464	0.0973365	0.0264919	0.0702145	-0.0568068	100	95.4421
SAJSZP_PIN_A_1 (grey pumice lapilli - 2)	GEOMAR	2022-07-07	76.662	0	12.6279	1.05131	0	0.0469096	0.67259	2.30167	6.55899	0.00995097	0.0455791	0	0.0545738	-0.0314895	100	94.7804
SAJSZP_PIN_A_1 (grey pumice lapilli - 2)	GEOMAR	2022-07-07	77.2604	0.0224241	12.4843	1.12006	0.0749306	0.020969	0.613064	1.94769	6.38727	0	0	0.00597181	0.0811798	-0.018294	100	96.6227
SAJSZP_PIN_A_1 (grey pumice lapilli - 2)	GEOMAR	2022-07-07	76.7259	0.0287212	12.9634	0.998531	0.0213626	0.0207853	0.68026	1.98968	6.46179	0.00409538	0.0628125	0.00990052	0.0764929	-0.0436852	100	94.0895
SAJSZP_PIN_A_1 (grey pumice lapilli - 2)	GEOMAR	2022-07-07	76.9354	0.00947074	12.6427	1.03407	0	0.0260186	0.681299	2.00237	6.54112	0	0.0895034	0.00703017	0.0887161	-0.057678	100	95.0802
SAJSZP_PIN_A_1 (grey pumice lapilli - 2)	GEOMAR	2022-07-07	76.7332	0.0217053	12.6812	0.990022	0.00368186	0.000734347	0.704477	2.26613	6.48832	0	0.0635385	0	0.0951226	-0.0481891	100	95.0605
SAJSZP_PIN_A_1 (grey pumice lapilli - 2)	GEOMAR	2022-07-07	76.4978	0.0120062	12.9981	1.02617	0	0	0.645602	2.0639	6.66577	0	0	0.016866	0.0951985	-0.0214532	100	94.3193
SAJSZP_PIN_A_1 (grey pumice lapilli - 2)	GEOMAR	2022-07-07	76.5745	0.0154092	12.7993	1.01471	0	0.0226356	0.655809	2.28822	6.45066	0.0316855	0.0778046	0.0315414	0.0909771	-0.0532617	100	95.1101
SAJSZP_PIN_A_1 (grey pumice lapilli - 1)	GEOMAR	2022-07-07	76.9408	0	12.7168	0.944151	0.0116863	0.0373248	0.736321	2.17369	6.25366	0.0301601	0.116445	0.0144909	0.0949051	-0.0704167	100	95.839
SAJSZP_PIN_A_1 (grey pumice lapilli - 1)	GEOMAR	2022-07-07	76.9616	0	12.4974	1.00849	0.0478315	0	0.630999	2.55185	6.2297	0	0	0.018784	0.0689377	-0.0155353	100	95.5437
SAJSZP_PIN_A_1 (grey pumice lapilli - 1)	GEOMAR	2022-07-07	76.9557	0.0303957	12.8209	0.916527	0.0462157	0.0234348	0.686974	1.93337	6.43555	0.0123341	0.138647	0	0.0753304	-0.0753536	100	94.3402
SAJSZP_PIN_A_1 (grey pumice lapilli - 1)	GEOMAR	2022-07-07	76.5595	0.0345384	12.9615	0.835681	0.0744383	0.00136272	0.661198	2.22832	6.47556	0.02582	0.123923	0	0.0907814	-0.0726361	100	94.978
SAJSZP_PIN_A_1 (grey pumice lapilli - 1)	GEOMAR	2022-07-07	76.8405	0.0511651	12.9758	0.964441	0.040441	0.00135564	0.671038	1.85746	6.52647	0	0	0.0155206	0.0719785	-0.0162205	100	95.4476
SAJSZP_PIN_A_1 (grey pumice lapilli - 1)	GEOMAR	2022-07-07	76.9805	0.0255079	12.5269	0.876744	0.0142575	0.00538486	0.663276	2.22559	6.51288	0.0337253	0.0918935	0.0143643	0.0873865	-0.0583847	100	96.0895
SAJSZP_PIN_A_1 (grey pumice lapilli - 1)	GEOMAR	2022-07-07	77.2639	0.0204618	12.5533	0.968146	0.0383896	0	0.694434	1.94297	6.37716	0.0143471	0.0887039	0.010831	0.0835891	-0.056186	100	95.5989
SAJSZP_PIN_A_1 (grey pumice lapilli - 1)	GEOMAR	2022-07-07	76.8623	0.0103778	12.7466	0.959685	0.0251675	0.00806727	0.675116	2.18198	6.42235	0	0.0658306	0	0.0906703	-0.0481509	100	96.1558
SAJSZP_PIN_A_1 (grey pumice lapilli - 1)	GEOMAR	2022-07-07	77.1889	0.0282965	12.3332	0.911001	0	0.030299	0.64613	2.21546	6.47389	0.0461973	0.0791511	0.00538722	0.0974407	-0.0552852	100	96.1453
SAJSZP_PIN_A_1 (grey pumice lapilli - 1)	GEOMAR	2022-07-07	77.0698	0.00620582	12.618	0.971837	0.00835392	0.0567748	0.67203	2.10499	6.3205	0.0301052	0.130739	0	0.0848024	-0.0741583	100	95.7635
SAJSZP_PIN_F_1	GEOMAR	2022-07-07	76.4795	0.0205694	13.0995	0.893952	0.0302207	0.00209267	0.440063	3.2234	5.68641	0.01597	0	0.0176535	0.116997	-0.0263655	100	94.9679
SAJSZP_PIN_F_1	GEOMAR	2022-07-07	76.484	0.0150805	12.9623	1.15772	0.0698466	0.0135488	0.437043	3.03431	5.67176	0	0.129154	0	0.102819	-0.0775513	100	96.7836
SAJSZP_PIN_F_1	GEOMAR	2022-07-07	76.7609	0.0225403	12.8506	1.07497	0.0593565	0	0.430988	3.45332	5.26223	0.00883825	0	0	0.0983278	-0.0221584	100	96.8722
SAJSZP_PIN_F_1	GEOMAR	2022-07-07	76.5559	0.0431634	12.8864	0.942248	0.0380392	0.00205818	0.420988	2.86146	6.16475	0	0	0	0.109755	-0.0247335	100	96.4794
SAJSZP_PIN_F_1	GEOMAR	2022-07-07	77.2779	0.0516708	12.6571	1.02137	0	0.0697751	0.956004	3.50463	4.36232	0.0143472	0.0372035	0	0.0816624	-0.0340674	100	97.3026
SAJSZP_PIN_F_1	GEOMAR	2022-07-07	76.2062	0.0508408	12.9092	1.18949	0.0888979	0.00735973	0.403234	2.47907	6.55731	0.0151036	0	0.00293404	0.116674	-0.0262927	100	97.0777
SAJSZP_PIN_F_1	GEOMAR	2022-07-07	76.3258	0.0419653	12.9815	1.02471	0.0833178	0.0175203	0.391702	2.43569	6.58063	0	0	0.0286457	0.11426	-0.0257488	100	96.2579
SAJSZP_PIN_F_1	GEOMAR	2022-07-07	76.5642	0.0198038	12.8646	0.998015	0.067325	0	0.802259	2.28374	6.3371	0	0	0.00640354	0.0730511	-0.0164622	100	95.3584
SAJSZP_PIN_F_1	GEOMAR	2022-07-07	76.1595	0.0208716	13.0454	1.03719	0.0327807	0.0175325	0.428208	3.17321	5.93739	0.0450854	0	0.0121056	0.117207	-0.0264128	100	96.7032
SAJSZP_PIN_F_1	GEOMAR	2022-07-07	76.4538	0.0285197	13.0983	0.989722	0	0	0.933726	2.99849	5.35655	0.0388495	0.0612425	0	0.0859011	-0.0451443	100	95.032
SAJSZP_PIN_F_1	GEOMAR	2022-07-07	76.1018	0	13.3028	0.934891	0.0182658	0.0243062	0.442765	2.80011	6.23052	0.0301153	0	0.0300827	0.108874	-0.0245349	100	95.8075
SAJSZP_PIN_F_1	GEOMAR	2022-07-07	75.7153	0.0131807	13.2636	1.09955	0.0567638	0	0.40366	2.64456	6.60982	0.0522077	0.0578149	0.0334089	0.0961467	-0.04601	100	95.1311
SAJSZP_PIN_F_1	GEOMAR	2022-07-07	76.0427	0.0275597	13.0737	0.906	0.0591472	0	0.436536	2.90375	6.43387	0.0421565	0	0.00063885	0.0954254	-0.0215043	100	95.6934
SAJSZP_PIN_F_1	GEOMAR	2022-07-07	76.177	0.0249116	13.2	1.09231	0	0.00205048	0.442303	3.22568	5.75306	0	0	0	0.106748	-0.024056	100	96.5743
SAJSZP_PIN_F_1	GEOMAR	2022-07-07	76.1353	0.0128377	13.1674	0.986656	0.0963982	0	0.44104	2.67725	6.35765	0.00215716	0.0531345	0.017555	0.0968176	-0.0441905	100	95.23
SAJSZP_PIN_F_1	GEOMAR	2022-07-07	76.5926	0	12.9321	0.916868	0.0398861	0.075097	0.756826	2.2693	6.29069	0.012845	0.0551057	0.010167	0.0925798	-0.0440655	100	95.2714
SAJSZP_PIN_F_1	GEOMAR	2022-07-07	76.268	0.0208691	13.1464	0.978733	0.112392	0.0424652	0.435557	3.2437	5.65355	0	0	0	0.12691	-0.0285994	100	96.448
SAJSZP_PIN_F_1	GEOMAR	2022-07-07	76.3255	0.0131358	12.9212	0.856516	0.0534336	0.0136011	0.848276	2.66784	6.16322	0.0494362	0.0158516	0	0.101501	-0.0295478	100	95.2585
SAJSZP_PIN_F_1	GEOMAR	2022-07-07	76.7421	0.0061623	12.7135	1.0331	0.0244234	0.0289989	0.968685	2.3463	6.064	0.00780893	0	0	0.0837455	-0.0188722	100	95.8098
SAJSZP_PIN_F_1	GEOMAR	2022-07-07	76.6497	0.0524451	13.0091	1.0488	0	0.0469164	0.888195	2.90113	5.28415	0.00286264	0.0796228	0.0142466	0.0727891	-0.0499286	100	96.7059
SAJSZP_PIN_F_1	GEOMAR	2022-07-07	77.1567	0.0410791	12.6217	0.970805	0	0.0224737	0.954125	2.69189	5.38713	0.0253407	0.0843095	0.0222735	0.0743767	-0.0522597	100	97.6165
SAJSZP_PIN_F_1	GEOMAR	2022-07-07	76.5208	0.0737429	12.7317	1.18806	0.0534042	0.076265	0.985655	3.04781	5.23463	0	0.0471703	0	0.0782502	-0.037495	100	96.247

## Sheet: Table 5A-2
Table 5A-2. Data on electron microprobe reference materials
Sample	Date /Ref	SiO2	TiO2	Al2O3	FeO	MnO	MgO	CaO	Na2O	K2O	P2O5	F	SO3	Cl	O=F,Cl	Total
Primary reference materials (used in calibration)
Scapolite R6600	2021-04-07	49.5854	0.00719747	24.7225	0.083943	0.0664	0.0185018	13.8114	5.35512	0.889473	0	0	1.3257	1.44426	-0.325466	96.9844
Scapolite R6600	2021-04-07	49.1201	0.0108933	24.9093	0.122838	0	0	13.7638	5.43723	0.902212	0.00264326	0.0328	1.37712	1.41585	-0.332875	96.7619
Scapolite R6600	2021-04-07	49.7325	0.0231239	25.2005	0.148247	0.0634	0	13.7025	5.44981	0.880978	0.0235238	0.0434	1.29311	1.42522	-0.33945	97.6468
Scapolite R6600	2021-04-07	48.9141	0.0276747	25.2247	0.0686019	0.0115	0.00606323	13.8597	5.42612	0.887803	0	0.0202	1.414	1.43514	-0.331917	96.9637
Scapolite R6600	2021-04-07	50.0439	0	25.725	0.204705	0	0.00141344	13.6743	5.40084	0.86812	0	0	1.32988	1.41997	-0.319992	98.3482
Scapolite R6600	2021-04-07	48.7904	0	25.182	0.138457	0.0189	0.0234308	13.6634	5.47311	0.839254	0.0106921	0.0106	1.36899	1.43985	-0.328936	96.6302
Scapolite R6600	2021-04-07	49.1098	0.0181718	25.827	0.0956072	0	0.0465833	13.8344	5.37516	0.854542	0.011918	0.0189	1.36093	1.41986	-0.327926	97.645
Scapolite R6600	2021-04-07	49.028	0.00923796	25.5138	0.0962692	0	0	13.8859	5.47459	0.861719	0.0322436	0.1223	1.33907	1.43985	-0.375967	97.427
Scapolite R6600	2021-04-07	49.2759	0.0210474	24.638	0.128914	0.0087	0	13.7073	5.46188	0.871945	0	0.0335	1.35673	1.41457	-0.332882	96.5856
Scapolite R6600	2021-04-07	49.062	0	25.4166	0.0105195	0.035	0.0143996	13.7343	5.36365	0.886371	0.0265564	0	1.34372	1.4452	-0.325679	97.0127
Scapolite R6600	2021-04-07	49.4716	0	25.1151	0.180035	0.0237	0.0498617	13.783	5.47206	0.881924	0	0.0225	1.41237	1.44027	-0.334041	97.5184
Scapolite R6600	2021-04-07	49.5289	0.0128107	24.8725	0.041421	0.0722	0.0359564	13.6952	5.39577	0.875216	0.0113077	0.0086	1.2942	1.41977	-0.323569	96.9403
Scapolite R6600	2021-04-07	49.8211	0.020221	26.375	0.14937	0.0065	0.0173459	13.7101	5.42193	0.892564	0.0118868	0.0435	1.31863	1.45038	-0.345162	98.8933
Scapolite R6600	2021-04-07	50.0664	0	25.9657	0.129673	0.0273	0	13.8979	5.38946	0.887626	0	0	1.38355	1.41081	-0.317929	98.8404
Scapolite R6600	2021-04-07	50.0677	0	25.364	0.0513534	0.0064	0	13.9145	5.42179	0.876285	0.00243996	0	1.32589	1.44554	-0.325755	98.1502
Scapolite R6600	2021-04-07	50.3828	0	25.3262	0.0699227	0.0309	0.0230745	13.7569	5.43344	0.879435	0.0189319	0	1.37372	1.41554	-0.318994	98.3919
Scapolite R6600	2021-06-17	49.34	0.01	24.68	0.1	0.04	0	13.96	5.27	0.85	0.01	0.02	1.34	1.43	-0.330675	96.7193
Scapolite R6600	2021-06-17	49.38	0.01	24.65	0.12	0.04	0.01	13.77	5.54	0.88	0	0	1.36	1.43	-0.322254	96.8677
Scapolite R6600	2021-06-17	50.25	0	24.85	0.06	0.05	0	13.88	5.41	0.89	0	0	1.35	1.44	-0.324507	97.8555
Scapolite R6600	2021-06-17	50.41	0	25.09	0.13	0.01	0.02	13.98	5.43	0.86	0.01	0	1.35	1.41	-0.317746	98.3823
Scapolite R6600	2021-06-17	49.33	0.03	25.79	0.07	0.06	0.01	13.8	5.52	0.91	0	0.1	1.34	1.45	-0.368866	98.0411
Scapolite R6600	2021-06-17	49.09	0.01	25.66	0.08	0	0	13.86	5.33	0.86	0	0.01	1.36	1.41	-0.321957	97.348
Scapolite R6600	2021-06-17	49.58	0.02	24.45	0.09	0	0.03	14.11	5.54	0.86	0	0.02	1.34	1.43	-0.330675	97.1393
Scapolite R6600	2021-06-17	49.54	0.03	24.52	0.07	0.03	0.02	13.81	5.32	0.87	0	0	1.36	1.43	-0.322254	96.6777
Scapolite R6600	2021-06-17	49.28	0	25.12	0.12	0.03	0	13.91	5.43	0.86	0	0	1.37	1.4	-0.315493	97.2045
Scapolite R6600	2021-06-17	48.5	0	24.73	0.15	0.07	0	14.02	5.39	0.87	0.01	0	1.33	1.46	-0.329014	96.201
Scapolite R6600	2021-06-17	49.33	0	25.25	0.07	0.02	0.04	13.71	5.4	0.86	0.04	0	1.33	1.43	-0.322254	97.1577
Scapolite R6600	2021-06-17	49.24	0.01	24.89	0.1	0.02	0.03	13.66	5.45	0.88	0.01	0.16	1.37	1.43	-0.389622	96.8604
Scapolite R6600	2022-07-07	49.7474	0.0142935	25.2136	0.12897	0.0572	0.0112663	13.926	5.50183	0.876283	0	0	1.30959	1.4251	-0.32115	97.8903
Scapolite R6600	2022-07-07	50.1164	0.0199171	24.8728	0.0986669	0	0.0212496	13.9071	5.3251	0.898795	0	0.0567	1.39394	1.43515	-0.347288	97.7985
Scapolite R6600	2022-07-07	49.5751	0	25.0395	0.026285	0.0248	0	13.9177	5.4671	0.865897	0.00176528	0.1257	1.34869	1.42482	-0.374013	97.4433
Scapolite R6600	2022-07-07	49.6048	0.0161508	25.5235	0.0845862	0.0407	0.0120058	14.0681	5.36386	0.888165	0.00114095	0.0485	1.35042	1.435	-0.3438	98.093
Scapolite R6600	2022-07-07	50.1067	0	25.5175	0.136016	0.0687	0	13.9526	5.5856	0.905487	0.00705801	0	1.35431	1.43945	-0.324383	98.7491
Scapolite R6600	2022-07-07	49.0869	0.0233904	25.6906	0.106331	0	0.0343753	13.8953	5.30981	0.866313	0.019803	0	1.34562	1.42026	-0.320058	97.4787
Scapolite R6600	2022-07-07	50.3083	0.0460475	25.5182	0.116734	0.0019	0.0537437	13.9646	5.35757	0.87402	0	0	1.34975	1.44009	-0.324528	98.7065
Scapolite R6600	2022-07-07	50.072	0.0201786	25.2371	0.138242	0.1061	0	14.0468	5.53292	0.881188	0	0.0016	1.35034	1.42046	-0.320778	98.4861
Scapolite R6600	2022-07-07	50.3272	0.0200859	25.3913	0.169591	0.0793	0	14.1105	5.45477	0.889128	0	0.0355	1.37758	1.47633	-0.347642	98.9836
Scapolite R6600	2022-07-07	49.6952	0.00568271	25.5398	0.0805926	0.0613	0	14.0106	5.36995	0.884352	0.0412627	0.0021	1.32405	1.38758	-0.313579	98.0889
Scapolite R6600	2022-07-07	48.4757	0	25.7149	0.138304	0.0747	0	13.8217	5.57362	0.855474	0	0	1.36444	1.4402	-0.324551	97.1346
Scapolite R6600	2022-07-07	48.7303	0	25.7744	0.192628	0.0308	0.0072944	13.7786	5.29073	0.897832	0	0	1.33673	1.42106	-0.320239	97.1402
Scapolite R6600	Mean	49.5279	0.0109031	25.2523	0.107421	0.03216	0.0134141	13.8566	5.42287	0.87671	0.00757933	0.02341	1.35058	1.42994	-0.332097	97.5797
Scapolite R6600	2SD	1.04184	0.0229151	0.877364	0.0868204	0.0567538	0.0319745	0.251059	0.152195	0.0320037	0.0227501	0.0781863	0.0532189	0.0327742	0.0349691	1.48306
Scapolite R6600 Ref.	Jarosevich et al 1980	49.78		25.05				13.58	5.42	0.78			1.35	1.43	-0.322254	97.0677
VG-568	2021-04-07	76.0921	0.100471	12.0329	1.1396	0.0022	0.0564723	0.44836	3.66505	4.84476	0.0143636	0.1759	0.0155126	0.110391	-0.09894	98.5992
VG-568	2021-04-07	77.3589	0.0742329	12.0865	1.08955	0	0	0.414783	3.69045	4.93666	0.0100242	0.262	0	0.112407	-0.135647	99.8998
VG-568	2021-04-07	76.3892	0.0798866	12.1196	1.11384	0	0	0.435331	3.63074	4.91067	0	0.1717	0	0.124797	-0.100418	98.8754
VG-568	2021-04-07	77.0469	0.0410864	12.001	1.03714	0.0689	0.014591	0.415422	3.56831	4.86937	0.0203621	0.0743	0.000201044	0.115149	-0.0572333	99.2155
VG-568	2021-04-07	76.4204	0.060049	11.9985	1.17809	0.0713	0.0222815	0.428783	3.53441	4.87518	0.0184633	0.1177	0.0100912	0.130139	-0.0788849	98.7865
VG-568	2021-04-07	76.9884	0.084562	12.122	1.08301	0.003	0	0.421163	3.59533	4.90504	0	0.2014	0.0370635	0.0965209	-0.106551	99.431
VG-568	2021-04-07	77.2148	0.0806676	11.832	1.0368	0.0357	0.0239221	0.448105	3.66484	4.90557	0.00374192	0.1898	0	0.0891935	-0.100016	99.4251
VG-568	2021-04-07	76.2167	0.0934247	12.2904	1.09215	0.0627	0.00863256	0.440931	3.74415	4.87454	0.0255195	0.2221	0	0.0922926	-0.114314	99.0492
VG-568	2021-04-07	76.263	0.0667006	11.9982	2.34208	0.0343	0.0579078	0.448899	3.99369	4.85394	0.0113645	0.2023	0	0.093582	-0.106268	100.26
VG-568	2021-04-07	77.1629	0.0799665	12.1162	1.124	0	0.0107606	0.447837	3.72227	4.92612	0	0.1019	0.00545877	0.10572	-0.0667294	99.7364
VG-568	2021-04-07	77.4035	0.0539529	12.0497	1.07082	0.0094	0.00476908	0.436458	3.80462	4.84386	0	0.1678	0.00265474	0.1042	-0.0941344	99.8576
VG-568	2021-04-07	76.0338	0.0768591	12.0688	1.12172	0.0421	0.00608941	0.426227	3.93573	4.93522	0	0.1192	0	0.100291	-0.0727902	98.7933
VG-568	2021-04-07	76.8178	0.0968159	12.125	1.03608	0.0223	0.0238655	0.437956	3.67908	4.89486	0.0103067	0.2225	0	0.0927082	-0.114576	99.3447
VG-568	2021-04-07	76.6191	0.0638707	11.9969	2.06723	0	0	0.354991	3.59974	4.88428	0	0.2404	0.0062147	0.0816447	-0.11962	99.7947
VG-568	2021-04-07	77.0365	0.0842735	12.0524	1.20442	0.0364	0.0114124	0.421677	3.7656	4.88977	0	0.2302	0.033381	0.121059	-0.124207	99.7629
VG-568	2021-04-07	76.3958	0.052886	12.0689	1.08689	0	0.0547357	0.407835	3.60101	4.89032	0	0.0443	0.0255102	0.114569	-0.0444711	98.6983
VG-568	2021-06-17	76.92	0.07	12.13	1.12	0.01	0.04	0.4	3.77	4.91	0	0.08	0.01	0.11	-0.0584729	99.5115
VG-568	2021-06-17	76.51	0.09	11.99	1.02	0.02	0.04	0.48	3.96	4.87	0.03	0.28	0	0.12	-0.144937	99.2651
VG-568	2021-06-17	76.25	0.07	12.1	0.82	0	0.05	0.45	3.52	4.86	0	0.13	0.03	0.12	-0.0817791	98.3182
VG-568	2021-06-17	77.17	0.06	12.01	0.87	0.09	0.01	0.43	3.82	4.92	0.02	0.08	0.02	0.12	-0.0607265	99.5593
VG-568	2021-06-17	77.13	0.09	12.39	0.87	0.02	0.02	0.45	2.96	4.95	0	0.22	0	0.11	-0.11742	99.0926
VG-568	2021-06-17	76.3	0.07	11.75	0.89	0	0	0.41	3.51	4.83	0.03	0.15	0	0.12	-0.0902001	97.9698
VG-568	2021-06-17	76.99	0.1	12.01	1.03	0.01	0	0.49	3.77	4.84	0	0.16	0	0.11	-0.0921572	99.4178
VG-568	2021-06-17	76.44	0.09	12.12	1.14	0.01	0	0.45	3.92	4.94	0.01	0.09	0	0.12	-0.064937	99.2651
VG-568	2021-06-17	76.59	0.11	12.03	1.31	0.02	0	0.44	3.68	4.94	0.01	0.25	0.02	0.11	-0.130052	99.3799
VG-568	2021-06-17	76.83	0.09	12.09	1.07	0	0.04	0.45	3.74	4.84	0.02	0.23	0	0.14	-0.128391	99.4116
VG-568	2021-06-17	76.94	0.08	12.12	1.12	0	0.04	0.43	3.84	4.89	0.01	0.22	0	0.1	-0.115167	99.6748
VG-568	2021-06-17	76.49	0.08	12	1.1	0	0.06	0.46	3.71	4.89	0	0.17	0	0.11	-0.0963677	98.9736
VG-568	2022-07-07	77.3336	0.0911928	12.0873	1.1312	0	0	0.425915	3.66194	4.90042	0	0.2004	0.0310702	0.0986783	-0.106616	99.8551
VG-568	2022-07-07	76.0815	0.0877672	12.0316	1.16788	0.0247	0.0300358	0.426339	3.76398	4.87862	0	0.154	0	0.0781192	-0.0824464	98.642
VG-568	2022-07-07	76.7846	0.0698037	12.089	1.08206	0	0.0130917	0.459952	3.6627	4.9264	0.0224265	0.1813	0	0.0990371	-0.0986551	99.2917
VG-568	2022-07-07	76.6507	0.0860554	12.0323	1.08229	0.0428	0.078259	0.435479	3.45817	4.85512	0	0.184	0.000307109	0.0999434	-0.0999961	98.9055
VG-568	2022-07-07	76.7082	0.110737	12.0897	1.10194	0.0151	0.0303712	0.436462	3.72692	4.92488	0.0161067	0.1449	0.00542869	0.0894746	-0.0811738	99.319
VG-568	2022-07-07	76.702	0.0880594	12.0335	1.11513	0	0	0.490491	3.82142	4.85486	0.0267711	0.1096	0.0229353	0.104387	-0.0696711	99.2995
VG-568	2022-07-07	77.1682	0.074192	11.888	1.13537	0	0.0211198	0.436955	3.79531	4.89043	0.0314999	0.1924	0	0.101127	-0.1038	99.6308
VG-568	2022-07-07	76.267	0.0774933	12.2339	1.21889	0.0548	0.0727659	0.446815	3.90495	4.89033	0.0352549	0.0745	0.020828	0.101883	-0.054328	99.3451
VG-568	2022-07-07	77.0012	0.0648392	12.0181	1.22291	0.0263	0	0.466294	3.71771	4.89975	0.0384742	0.1414	0.00202344	0.113004	-0.0850025	99.627
VG-568	2022-07-07	76.4366	0.0905006	12.0975	1.08225	0.0976	0.00659361	0.424799	4.02786	4.88049	0.00127208	0.0342	0	0.0903945	-0.0347706	99.2353
VG-568	2022-07-07	76.4825	0.0848822	12.0833	1.12468	0.0173	0.0266517	0.436338	3.72533	4.84567	0.0103747	0.0991	0	0.102787	-0.0648896	98.974
VG-568	2022-07-07	76.9401	0.110209	12.0365	0.997792	0.1545	0.0437165	0.413881	4.05277	4.93441	0	0.2239	0.0171689	0.0880636	-0.114119	99.8989
VG-568	Mean	76.7144	0.0806359	12.0605	1.14115	0.025035	0.0229511	0.436862	3.71785	4.89004	0.0106581	0.16358	0.00789623	0.106039	-0.0927719	99.2848
VG-568	2SD	0.774138	0.0316455	0.212309	0.533898	0.0675581	0.0455464	0.048641	0.375259	0.0656266	0.0240146	0.125121	0.0229075	0.0268127	0.0524224	0.941667
VG-568 Ref.	Jarosevich et al 1980	76.71	0.12	12.06	0.8	0.03		0.5	3.75	4.89		0.17			-0.0715789	98.9584
VG-A99	2021-04-07	50.2207	4.08073	12.5262	13.4269	0.1242	5.12097	9.34307	2.67379	0.886342	0.37644	0.0449	0.0399845	0.0340155	-0.0265707	98.8717
VG-A99	2021-04-07	51.0849	4.03965	12.1144	13.1733	0.1521	5.0391	9.25566	2.7395	0.828954	0.466408	0	0.0319177	0.0305254	-0.00687897	98.9495
VG-A99	2021-04-07	50.6789	4.03037	12.8474	13.2759	0.2082	5.06394	9.33417	2.68308	0.816292	0.402114	0.0014	0.0275644	0.0200767	-0.0051138	99.3843
VG-A99	2021-04-07	50.6683	4.0904	12.7993	13.3321	0.1712	5.09551	9.26425	2.72269	0.867735	0.430672	0	0.0678571	0.0364363	-0.008211	99.5382
VG-A99	2021-04-07	50.6875	4.07446	12.3873	12.9783	0.1723	5.12525	9.3508	2.50222	0.86021	0.438427	0.0386	0	0.0310042	-0.0232395	98.6232
VG-A99	2021-04-07	50.4159	4.04531	12.3488	13.6298	0.0959	5.03618	9.25156	3.13508	0.876324	0.395929	0	0.0141803	0.0273015	-0.00615246	99.2661
VG-A99	2021-04-07	50.202	4.02463	12.5455	13.4972	0.2428	5.15776	9.27987	2.74508	0.834451	0.411023	0.1364	0.0616647	0.0322972	-0.0647098	99.106
VG-A99	2021-04-07	50.5444	4.09553	12.8108	13.1057	0.1681	5.00711	9.32082	2.77517	0.827669	0.421453	0.0815	0.0699932	0.0247977	-0.039904	99.2132
VG-A99	2021-04-07	50.8248	4.06549	12.6466	13.0898	0.1004	5.10038	9.27583	2.76662	0.872777	0.460362	0.02	0.0348034	0.0308038	-0.0153628	99.2734
VG-A99	2021-04-07	50.4226	4.05389	12.1005	13.5166	0.192	5.06177	9.32337	2.65	0.835678	0.380072	0.0816	0.0370591	0.0282852	-0.040732	98.6427
VG-A99	2021-04-07	50.7333	4.03923	12.5394	13.659	0.1538	5.12628	9.26952	2.98577	0.864267	0.444899	0.0971	0.040624	0.029429	-0.0475161	99.9351
VG-A99	2021-04-07	51.2064	4.08061	12.4381	12.9622	0.1391	5.03593	9.32948	2.98752	0.835727	0.391956	0.1377	0.042454	0.0304988	-0.0648519	99.5528
VG-A99	2021-04-07	51.0171	4.08538	12.6967	13.3603	0.1809	5.08021	9.29464	2.6092	0.836516	0.409914	0.0835	0.038175	0.016594	-0.0388974	99.6702
VG-A99	2021-04-07	51.2124	4.03505	12.7528	13.249	0.2014	5.08077	9.30461	2.79912	0.831178	0.422563	0.0092	0.0481752	0.0269986	-0.00995788	99.9633
VG-A99	2021-04-07	52.4606	4.09552	12.5688	13.0546	0.1533	5.03108	9.31466	3.01652	0.848328	0.410678	0.1146	0.0255239	0.0206391	-0.0529037	101.062
VG-A99	2021-04-07	50.3529	4.02635	12.8771	13.5506	0.2045	5.12885	9.28558	2.73437	0.840797	0.421222	0.1148	0.0392806	0.0302088	-0.0551445	99.5515
VG-A99	2021-06-17	50.81	4.07	12.78	13.23	0.21	5.15	9.31	2.61	0.87	0.4	0.03	0.03	0.03	-0.0193921	99.5106
VG-A99	2021-06-17	50.78	4.05	12.08	13.37	0.17	5.01	9.29	2.61	0.85	0.43	0.04	0.05	0.02	-0.0213491	98.7287
VG-A99	2021-06-17	51.37	4.04	12.29	13.56	0.23	5.07	9.36	2.63	0.86	0.42	0.05	0.03	0.04	-0.0300667	99.9199
VG-A99	2021-06-17	51.14	4.09	12.18	13.05	0.19	5.09	9.24	2.6	0.86	0.41	0.01	0.05	0.05	-0.0154781	98.9445
VG-A99	2021-06-17	50.81	4.04	12.82	12.8	0.14	5.1	9.28	2.65	0.86	0.43	0	0.03	0.01	-0.00225352	98.9677
VG-A99	2021-06-17	50.52	4.08	12.63	13.83	0.22	5.06	9.32	2.73	0.83	0.41	0.14	0.03	0.03	-0.0657079	99.7643
VG-A99	2021-06-17	50.24	4.12	12.01	13.13	0.21	5.12	9.29	2.99	0.8	0.43	0.07	0.03	0.04	-0.0384878	98.4415
VG-A99	2021-06-17	50.47	4	12.08	13.46	0.17	5.04	9.31	2.81	0.85	0.41	0	0.04	0.03	-0.00676056	98.6632
VG-A99	2021-06-17	50.21	4.08	12.51	13.24	0.27	5.01	9.38	2.67	0.87	0.4	0.04	0.03	0.04	-0.0258562	98.7241
VG-A99	2021-06-17	50.99	4.05	12.45	13.35	0.2	5.15	9.23	2.62	0.83	0.43	0.03	0.03	0.03	-0.0193921	99.3706
VG-A99	2021-06-17	50.42	4.07	12.75	13.21	0.13	5.04	9.27	2.74	0.83	0.39	0.12	0.07	0.02	-0.0550334	99.005
VG-A99	2021-06-17	50.98	4.05	12.72	13.38	0.19	5.11	9.33	2.84	0.82	0.45	0.11	0.06	0.03	-0.0530764	100.017
VG-A99	2022-07-07	51.1133	4.05936	12.185	13.2404	0.176	5.14801	9.23646	2.60823	0.837375	0.396179	0.0407	0.00599012	0.0193431	-0.0214958	99.0448
VG-A99	2022-07-07	50.6745	4.06034	12.498	13.365	0.1837	5.0101	9.36618	3.09184	0.82408	0.438949	0.0225	0.0903297	0.0205039	-0.0140943	99.6319
VG-A99	2022-07-07	50.8104	4.07466	12.4711	13.1446	0.1977	5.18795	9.28391	2.65386	0.820224	0.394858	0.0752	0.0466203	0.0233106	-0.0369163	99.1475
VG-A99	2022-07-07	50.5829	4.04575	12.6067	13.4542	0.1683	4.98006	9.3144	2.70388	0.838445	0.438491	0.0535	0.0463548	0.0312199	-0.0295618	99.2347
VG-A99	2022-07-07	50.4491	4.06001	12.3657	13.4263	0.1465	5.03149	9.2459	2.65092	0.807928	0.424844	0	0.00296818	0.0236046	-0.00531935	98.6301
VG-A99	2022-07-07	50.7691	4.06033	12.5547	13.1745	0.1293	5.13156	9.35651	2.69414	0.822995	0.407335	0.0424	0.0152446	0.0135939	-0.020916	99.1508
VG-A99	2022-07-07	50.92	4.04475	12.5194	13.2494	0.1574	5.0344	9.27348	2.8632	0.854793	0.415499	0.0699	0.0342977	0.0167181	-0.033199	99.42
VG-A99	2022-07-07	49.8185	4.07503	12.4139	13.3526	0.352	5.12433	9.32491	3.02493	0.780825	0.416694	0.0678	0.0206109	0.0167258	-0.0323166	98.7566
VG-A99	2022-07-07	51.2785	4.10579	12.507	13.3829	0.1761	5.09482	9.33009	2.76041	0.833959	0.435013	0.0196	0.0248968	0.0150837	-0.0116518	99.9525
VG-A99	2022-07-07	51.4419	4.01586	12.2561	13.2188	0.1645	5.06462	9.27021	2.80095	0.801391	0.398923	0.0396	0.00850278	0.020708	-0.0213403	99.4807
VG-A99	2022-07-07	50.7082	4.0815	12.4879	13.0585	0.3135	5.06102	9.30154	2.94836	0.833596	0.415793	0	0.0352657	0.0231187	-0.00520984	99.2631
VG-A99	2022-07-07	51.5172	4.04018	12.6853	13.5473	0.2495	5.09906	9.29917	2.70698	0.823861	0.416544	0	0.0434532	0.0183655	-0.0041387	100.443
VG-A99	Mean	50.7889	4.06065	12.4963	13.3021	0.185118	5.08021	9.30027	2.76334	0.839318	0.417331	0.0508125	0.0368448	0.0265552	-0.027379	99.3204
VG-A99	2SD	0.930606	0.0517675	0.476547	0.42456	0.102092	0.0994734	0.075144	0.304315	0.0457123	0.0406905	0.0887573	0.0381318	0.0166627	0.0377458	1.08791
VG-A99 Ref.	Jarosevich et al 1980	50.94	4.06	12.49	13.3	0.19	5.08	9.3	2.66	0.82	0.416				0	99.256
Secondary reference materials (analyzed as unknown)
Lipari obsidian	2021-04-07	74.1884	0.0883222	12.7216	1.58702	0.0433	0.0195971	0.764431	3.74793	5.15527	0	0.1957	0	0.327993	-0.156314	98.6833
Lipari obsidian	2021-04-07	74.1847	0.0964894	13.0234	1.3814	0.0269	0.0255194	0.720141	3.26472	5.11647	0	0.1323	0	0.324478	-0.128827	98.1678
Lipari obsidian	2021-04-07	73.755	0.0626881	13.3547	1.59996	0.101	0	0.726023	4.00583	5.14868	0.00680007	0.0813	0.00781427	0.356479	-0.114565	99.0917
Lipari obsidian	2021-04-07	73.1725	0.0476505	13.3659	1.47028	0.045	0.0247255	0.756351	4.13417	5.18797	0.0457986	0.1901	0	0.339577	-0.156567	98.6234
Lipari obsidian	2021-06-17	74.22	0.06	13.03	1.45	0.06	0.02	0.77	4.08	5.09	0.01	0.14	0.02	0.35	-0.137821	99.1622
Lipari obsidian	2021-06-17	74.22	0.08	13.11	1.59	0.03	0.04	0.77	4.04	5.17	0	0.15	0.03	0.35	-0.142031	99.438
Lipari obsidian	2021-06-17	74.18	0.07	12.88	1.6	0.08	0.06	0.72	4.31	5.09	0	0.14	0.02	0.35	-0.137821	99.3622
Lipari obsidian	2021-06-17	74.04	0.11	13.37	1.52	0.1	0.04	0.79	4.11	5.14	0.01	0.11	0	0.37	-0.129696	99.5803
Lipari obsidian	2021-06-17	74.16	0.08	13.22	1.45	0	0	0.72	4.06	5.2	0.02	0.03	0	0.34	-0.0892513	99.1907
Lipari obsidian	2021-06-17	73.99	0.07	13.74	1.6	0.04	0.03	0.73	3.82	5.18	0.05	0.18	0.01	0.36	-0.156916	99.6431
Lipari obsidian	2021-06-17	73.67	0.1	12.93	1.52	0.03	0.03	0.79	4.03	5.13	0.02	0.18	0	0.34	-0.152409	98.6176
Lipari obsidian	2021-06-17	74.52	0.08	13.03	1.78	0.02	0.02	0.75	4.24	5.1	0.01	0.17	0.03	0.35	-0.150452	99.9495
Lipari obsidian	2021-06-17	73.93	0.09	13.11	1.52	0.05	0.01	0.76	4.11	5.1	0.04	0.19	0.03	0.33	-0.154366	99.1156
Lipari obsidian	2022-07-07	74.2031	0.071502	12.9693	1.62821	0.0067	0.0216468	0.728081	3.91283	5.24378	0.0271416	0.1808	0.0229667	0.313321	-0.146734	99.1826
Lipari obsidian	2022-07-07	73.9096	0.0952933	13.0733	1.60861	0.0876	0.0289637	0.735679	4.13813	5.24206	0	0.1453	0.00848494	0.311582	-0.131395	99.2532
Lipari obsidian	2022-07-07	74.0114	0.0808569	13.0638	1.63855	0.1129	0.065169	0.773024	4.1463	5.15033	0.0251947	0.1773	0.00574621	0.339907	-0.151251	99.4393
Lipari obsidian	2022-07-07	74.4426	0.0583014	13.1788	1.57766	0.0964	0.000700721	0.788623	4.09826	5.19015	0.00127388	0.1064	0.0215653	0.365841	-0.127243	99.7993
Lipari obsidian	2022-07-07	75.0939	0.0600583	13.2939	1.52916	0.1007	0.0261727	0.732714	4.19637	5.1768	0	0.0191	0	0.321708	-0.0805397	100.47
Lipari obsidian	2022-07-07	73.9188	0.100296	13.4914	1.55745	0.1054	0.0170816	0.784264	4.14503	5.10594	0	0.0916	0.00572033	0.350307	-0.117511	99.5557
Lipari obsidian	Mean	74.0953	0.0790241	13.1556	1.55833	0.0597842	0.0252409	0.753123	4.03103	5.15355	0.014011	0.137363	0.0111736	0.341642	-0.134827	99.2803
Lipari obsidian	2SD	0.764678	0.0341776	0.477534	0.175231	0.0733686	0.035193	0.0516611	0.458025	0.0947476	0.0332899	0.105259	0.0231862	0.0334449	0.0439822	1.05902
Lipari obsidian Ref.	Kuehn et al 2011	74.1	0.074	13.1	1.55	0.065	0.041	0.73	4.07	5.11	0.01	0.15	0.00875	0.34	-0.139778	99.2877
Old Crow	2021-06-17	71.68	0.27	12.33	1.79	0.07	0.27	1.54	3.66	3.68	0.03	0.11	0.02	0.28	-0.109414	95.6206
Old Crow	2021-06-17	73.34	0.3	12.55	1.61	0.01	0.28	1.55	4.11	3.61	0.06	0.06	0	0.3	-0.0928688	97.6871
Old Crow	2021-06-17	72.23	0.26	12.4	1.54	0.05	0.28	1.46	3.77	3.67	0	0.02	0.01	0.3	-0.0760267	95.914
Old Crow	2021-06-17	72.45	0.28	12.31	1.66	0.04	0.28	1.48	3.57	3.48	0.05	0.09	0	0.27	-0.0987398	95.8613
Old Crow	2021-06-17	73.17	0.32	12.83	1.7	0.04	0.27	1.46	3.51	3.59	0	0.07	0	0.29	-0.0948258	97.1552
Old Crow	2021-06-17	72.73	0.28	12.65	1.65	0.03	0.3	1.48	3.67	3.54	0.02	0.26	0	0.25	-0.165812	96.6942
Old Crow	2021-06-17	71.94	0.26	12.4	1.74	0.04	0.26	1.37	3.6	3.52	0.06	0.18	0	0.25	-0.132128	95.4879
Old Crow	2022-07-07	71.9625	0.300552	12.299	1.59905	0.0974	0.233904	1.46052	3.61207	3.54731	0	0.1263	0.0169858	0.265785	-0.113074	95.4083
Old Crow	2022-07-07	73.1037	0.290163	12.323	1.89129	0.0755	0.260816	1.45068	3.98135	3.66704	0.0451986	0.0414	0.00533776	0.259209	-0.0758449	97.3189
Old Crow	2022-07-07	72.4475	0.307005	12.4403	1.69999	0.0808	0.319319	1.45805	3.82919	3.58313	0.0542749	0.0369	0.0116851	0.280348	-0.0787138	96.4698
Old Crow	2022-07-07	71.6456	0.310524	12.4651	1.5271	0.0995	0.254746	1.4483	3.93864	3.53316	0.0521865	0.0947	0	0.255991	-0.0975618	95.528
Old Crow	Mean	72.4272	0.288931	12.4543	1.6734	0.0575636	0.273526	1.46887	3.75011	3.58369	0.0337873	0.0990273	0.00581897	0.272848	-0.103183	96.2859
Old Crow	2SD	1.19944	0.0410327	0.330127	0.215772	0.0578502	0.045675	0.0954205	0.385436	0.134163	0.0496175	0.140321	0.0152458	0.0371391	0.0536952	1.64065
Old Crow Ref.	Kuehn et al 2011	72.1	0.297	12.5	1.62	0.052	0.275	1.43	3.66	3.56	0.036	0.19	0.012	0.27	-0.140845	95.8612
Sheep Track tephra	2021-06-17	61.94	0.24	17.79	4.47	0.12	0.15	1.09	8.24	5.32	0.01	0.26	0.01	0.21	-0.156798	99.6932
Sheep Track tephra	2021-06-17	61.92	0.26	17.81	4.8	0.12	0.11	1.21	8.41	5.19	0.08	0.1	0.02	0.22	-0.0916827	100.158
Sheep Track tephra	2021-06-17	62.06	0.24	17.96	4.98	0.2	0.09	1.23	8.25	5.3	0.01	0.08	0.04	0.2	-0.0787546	100.561
Sheep Track tephra	Mean	61.9733	0.246667	17.8533	4.75	0.146667	0.116667	1.17667	8.3	5.27	0.0333333	0.146667	0.0233333	0.21	-0.109078	100.138
Sheep Track tephra	2SD	0.151438	0.023094	0.185831	0.517301	0.092376	0.061101	0.151438	0.190788	0.14	0.080829	0.197315	0.0305505	0.02	0.0836572	0.868785
Sheep Track tephra Ref.	Kuehn et al 2011	61.6	0.236	17.6	4.55	0.134	0.124	1.09	8.19	5.34	0.038	0.21	0.02	0.21	-0.135745	99.2063

## Sheet: Table 5A-3
Table 5A-3. LA-ICP-MS data on glass compositions
Sample#	Lab	Date	SiO2	TiO2	Al2O3	FeO	MnO	MgO	CaO	Na2O	K2O	P2O5	Total	Li	B	Na	Mg	Al	Si	P	K	Ca	Ti	V	Mn	Fe	Rb	Nb	Sr	Y	Zr	Cs	Ba	La	Ce	Pr	Nd	Sm	Eu	Gd	Tb	Dy	Ho	Er	Tm	Yb	Lu	Hf	Ta
Mass units			wt.%	wt.%	wt.%	wt.%	wt.%	wt.%	wt.%	wt.%	wt.%	wt.%	wt.%	ppm	ppm	ppm	ppm	ppm	ppm	ppm	ppm	ppm	ppm	ppm	ppm	ppm	ppm	ppm	ppm	ppm	ppm	ppm	ppm	ppm	ppm	ppm	ppm	ppm	ppm	ppm	ppm	ppm	ppm	ppm	ppm	ppm	ppm	ppm	ppm
TSZM_DOBI_1	CAU Kiel	2021-03-16	75.5035	0.0211821	14.344	1.03356	0.047273	0.0268251	0.474679	2.4289	6.09965	0.0204803	100	17.2797	58.3621	18020	161.782	75908.3	352979	89.3759	50633.2	3392.53	127.093	0.0813897	366.129	8033.86	236.659	14.3535	8.54567	62.7198	51.4232	8.39612	173.424	13.0501	29.9629	3.83544	14.7093	5.55513	0.120442	7.99042	1.52034	10.1982	2.18368	6.56992	0.983213	6.87361	0.98709	3.10595	1.75567
TSZM_DOBI_1	CAU Kiel	2021-03-16	75.0187	0.0310351	14.4438	1.06689	0.0380943	0.0417035	0.789353	1.89337	6.66492	0.0120505	100	12.0193	35.674	14046.9	251.514	76436.8	350713	52.5883	55325.5	5641.5	186.211	0.290537	295.04	8292.93	171.298	11.1178	34.4646	55.7986	74.732	5.47562	1013.75	29.7878	60.3031	7.63583	30.8699	7.84222	0.520708	8.85401	1.49112	9.63982	1.92298	5.40336	0.802811	5.69699	0.848109	3.48125	1.20463
TSZM_DOBI_1	CAU Kiel	2021-03-16	74.8627	0.0201491	14.4103	1.06461	0.0477133	0.0276068	0.515149	2.31654	6.71305	0.0221329	100	15.2329	60.8639	17186.4	166.497	76259.5	349983	96.5881	55725.1	3681.77	120.894	0.144686	369.539	8275.21	246.899	15.0449	8.42258	66.5471	54.7621	8.97272	169.617	12.6584	30.4259	3.94881	15.9246	5.81866	0.150428	7.79537	1.58326	9.86727	2.19069	6.77862	1.04452	7.04191	0.967609	3.14448	1.86214
TSZM_DOBI_1	CAU Kiel	2021-03-16	74.999	0.021182	14.3879	1.11231	0.0485648	0.0271932	0.509948	2.22719	6.64224	0.0244535	100	14.0748	62.2781	16523.5	164.002	76140.8	350620	106.715	55137.2	3644.6	127.092	0.148148	376.134	8645.95	238.698	15.0029	8.23848	62.8127	54.6315	8.65243	175.694	12.7709	30.2634	3.93594	14.7183	5.40284	0.144397	7.45548	1.48705	10.2464	2.14326	6.43805	0.946505	6.81962	0.977082	3.03024	1.84218
TSZM_DOBI_1	CAU Kiel	2021-03-16	75.4489	0.0226741	14.4643	1.083	0.0483666	0.0280698	0.458903	2.21977	6.20135	0.0246993	100	17.6629	62.4373	16468.5	169.289	76545.1	352723	107.788	51477.4	3279.78	136.045	0.0844252	374.599	8418.19	235.915	15.0238	8.20058	60.3313	49.2029	8.91682	170.435	13.0822	30.7289	3.94896	15.7643	5.39104	0.114853	7.16091	1.47873	9.99582	2.15368	6.49034	0.910234	6.73773	0.988569	2.96293	1.80198
TSZM_DOBI_1	CAU Kiel	2021-03-16	75.1725	0.0206025	14.3454	1.10755	0.0498017	0.0273673	0.4963	2.08312	6.67502	0.0224196	100	13.5799	58.1983	15454.7	165.052	75915.7	351431	97.8393	55409.4	3547.05	123.615	0.129735	385.714	8608.96	252.614	15.1138	8.70441	66.351	53.8932	9.05839	176.275	12.4551	30.0042	3.89305	15.1653	5.5023	0.139689	7.56722	1.4906	10.0125	2.1809	6.37903	0.99651	6.67893	0.977616	3.13953	1.80043
TSZM_DOBI_1	CAU Kiel	2021-03-16	74.5072	0.0191225	14.7207	1.0308	0.0466411	0.0285232	0.507153	2.21728	6.89934	0.0232423	100	14.2049	55.0745	16450	172.024	77901.9	348321	101.429	57271.4	3624.62	114.735	0.132541	361.235	8012.38	228.524	14.1849	8.05274	59.9938	49.4255	8.36201	169.651	12.3164	29.4808	3.87199	15.3512	5.86783	0.114928	7.455	1.45278	10.4865	2.21511	6.88099	1.00627	7.37084	0.994052	2.97609	1.82246
TSZM_DOBI_1	CAU Kiel	2021-03-16	75.5202	0.020848	13.9193	1.06903	0.0470287	0.0273257	0.494745	1.95596	6.9217	0.0238125	100	13.3342	57.3726	14511.3	164.802	73661.1	353057	103.918	57457	3535.94	125.088	0.181955	364.237	8309.59	231.658	14.3204	8.08619	57.7354	50.1249	8.16751	174.513	12.3813	29.7501	3.92356	15.0625	5.73967	0.142951	7.07662	1.48701	9.67291	2.03851	6.10623	0.942269	6.27368	0.894902	3.11068	1.75723
TSZM_DOBI_1	CAU Kiel	2021-03-16	74.7179	0.0322191	14.7058	1.06354	0.0364966	0.0434094	0.754062	2.59797	6.03475	0.0138983	100	20.0931	39.0731	19274.3	261.802	77823.1	349306	60.6524	50094.5	5389.28	193.315	0.299186	282.667	8266.87	172.843	11.3679	32.793	52.508	69.6723	5.44732	1006.83	28.8344	61.8289	7.23248	28.5188	7.28306	0.544985	8.21381	1.37563	9.15638	1.96251	5.22972	0.770504	5.28731	0.754992	3.35547	1.13754
TSZM_DOBI_1	CAU Kiel	2021-03-16	75.819	0.0204162	14.028	1.03751	0.04858	0.0266546	0.47294	2.68876	5.83576	0.0224012	100	17.7036	56.6663	19947.9	160.754	74236	354454	97.7589	48442.6	3380.1	122.497	0.137287	376.252	8064.55	232.339	14.5412	8.335	59.5224	49.6829	8.61514	181.416	12.099	29.1702	3.69959	14.0195	5.2635	0.134897	7.02113	1.43829	9.71786	2.16746	6.25257	0.968281	6.46698	0.880718	2.88489	1.7429
TSZM_DOBI_1	CAU Kiel	2021-03-16	74.8696	0.0214951	14.5124	1.09399	0.0491224	0.0290335	0.497611	1.77442	7.12992	0.022423	100	11.8895	64.336	13164.4	175.101	76799.4	350016	97.854	59185.4	3556.42	128.971	0.0914732	380.453	8503.61	248.611	15.1323	8.48095	62.1856	52.2976	8.93234	164.043	12.7203	30.1925	3.86328	15.4509	6.09563	0.157011	7.79169	1.56286	10.3244	2.26097	6.35038	0.947754	7.36923	0.944993	2.94	1.80325
LENARD_PHREAT_1	CAU Kiel	2021-07-05	76.4731	0.0204387	13.4513	1.09302	0.0503466	0.0253842	0.519506	3.62582	4.72243	0.0186874	100	43.7473	56.5095	26900	153.092	71184.2	357512	81.552	39200.9	3712.91	122.632	0.221159	389.934	8496.04	231.675	14.3168	8.36411	48.989	42.9785	9.62424	169.153	10.8991	29.592	3.29392	12.7352	4.93867	0.0712319	5.502	1.35294	8.3811	1.77567	5.38359	0.754006	5.22164	0.756211	2.41857	1.78274
LENARD_PHREAT_1	CAU Kiel	2021-07-05	76.3653	0.0187951	13.5707	1.05857	0.0469206	0.0262653	0.570325	3.61911	4.6997	0.0243862	100	43.1045	57.6808	26850.2	158.406	71815.9	357008	106.421	39012.2	4076.12	112.771	0.158372	363.4	8228.26	223.904	13.5038	7.75907	50.977	42.4009	9.62325	169.634	11.077	29.5207	3.4937	13.8939	4.8857	0.143867	6.27673	1.18972	8.09576	1.74604	5.05946	0.859648	5.42666	0.91471	2.48349	1.58539
LENARD_PHREAT_1	CAU Kiel	2021-07-05	75.0569	0.0315159	14.7238	1.05244	0.0383144	0.0442746	0.773029	3.57024	4.70947	0	100	38.9529	35.5302	26487.6	267.02	77918.4	350891	0	39093.3	5524.84	189.095	0.622059	296.745	8180.65	194.894	10.6557	32.9081	47.6948	66.8948	6.4958	1008.7	25.9335	63.0734	6.97038	27.1789	6.68091	0.64237	7.48341	1.2677	7.12668	1.59202	4.63011	0.704734	4.97072	0.696361	2.76991	1.33104
LENARD_PHREAT_1	CAU Kiel	2021-07-05	74.4821	0.0223399	15.0734	1.11902	0.0504959	0.0296562	0.52325	3.35928	5.30617	0.0343256	100	34.571	63.3893	24922.5	178.856	79768.5	348204	149.797	44046.5	3739.67	134.04	0.177047	391.091	8698.13	233.891	14.7446	9.16816	59.5594	48.5553	9.90896	200.701	11.8239	32.2473	3.70689	15.4483	5.87057	0.110555	5.80437	1.34019	9.11014	2.00562	5.80753	0.851848	6.1368	1.00929	2.59724	1.62638
LENARD_PHREAT_1	CAU Kiel	2021-07-05	77.0181	0.0215314	12.229	1.09126	0.0508997	0.0252846	0.543235	2.84094	6.15581	0.0238996	100	31.0701	53.5673	21076.9	152.491	64716.1	360060	104.298	51099.3	3882.5	129.189	-0.021662	394.218	8482.38	221.708	14.3731	7.35321	43.97	37.7836	10.6139	159.788	10.0269	25.8542	3.08185	12.2721	4.46103	0.110444	5.28128	1.02955	7.21796	1.62058	4.66103	0.714004	5.23316	0.677645	2.08182	1.37167
LENARD_PHREAT_1	CAU Kiel	2021-07-05	76.8213	0.0220803	13.3739	1.04131	0.0472955	0.0257574	0.398564	2.99618	5.25025	0.0233729	100	35.868	56.876	22228.7	155.343	70774.5	359140	102	43582.3	2848.54	132.482	0.0955232	366.304	8094.07	214.176	14.2054	8.38211	50.9394	41.0269	9.51753	160.765	10.777	28.4784	3.50623	13.1336	4.79099	0.151711	6.35069	1.22892	8.06344	1.8141	5.46803	0.7359	5.89277	0.790329	2.1851	1.55149
LENARD_PHREAT_1	CAU Kiel	2021-07-05	75.8481	0.0343168	14.1125	1.04312	0.0406878	0.080293	0.762936	2.65674	5.39917	0.0221552	100	31.519	38.9342	19710.3	484.247	74683.2	354590	96.6851	44818.5	5452.71	205.901	0.86241	315.127	8108.14	199.186	12.3865	27.3865	49.6823	61.2653	7.30254	769.491	22.3116	50.1652	5.96982	23.1258	6.51126	0.270583	7.50898	1.32676	7.86645	1.75017	5.05033	0.656872	4.98294	0.842597	2.70923	1.32289
LENARD_PHREAT_1	CAU Kiel	2021-07-05	76.164	0.0331642	13.7424	1.02972	0.0358325	0.0394574	0.74863	3.29513	4.89696	0.0146475	100	34.6721	40.1565	24446.6	237.967	72724.8	356067	63.9217	40649.6	5350.46	198.985	0.195044	277.522	8004.05	192.684	11.4353	32.9729	42.979	58.1558	6.17792	987.533	25.5199	59.4726	6.6428	26.3387	5.77055	0.420085	6.17684	1.06816	7.30472	1.43744	4.63055	0.657342	5.03394	0.624749	2.23873	1.113
LENARD_PHREAT_1	CAU Kiel	2021-07-05	76.6863	0.0192839	13.4256	1.09086	0.0494415	0.0260101	0.431131	3.55187	4.6946	0.0249057	100	40.7748	56.1145	26351.3	156.867	71048.2	358509	108.689	38969.9	3081.3	115.704	0.155793	382.925	8479.24	226.886	13.1582	7.3515	52.5075	43.7009	9.99505	158.88	10.5587	31.8703	3.68121	14.8459	4.49203	0.168512	7.07826	1.181	8.23776	1.84476	5.21743	0.818385	5.04911	0.79976	2.98342	1.86794
LENARD_PHREAT_1	CAU Kiel	2021-07-05	74.8087	0.0316342	14.5344	1.05503	0.0348573	0.0395446	0.613914	3.28789	5.5941	0	100	33.5071	39.7141	24392.8	238.493	76915.8	349731	0	46436.6	4387.64	189.805	-0.0617288	269.97	8200.78	223.456	12.1166	33.704	49.4552	64.1738	6.05652	1014.07	28.7681	65.2418	7.54281	26.5761	5.67395	0.14769	8.94732	1.42248	9.06304	1.35545	4.5495	0.710286	4.56054	0.735784	3.27781	1.20555
LENARD_PHREAT_1	CAU Kiel	2021-07-05	76.7839	0.0222307	13.2716	1.09154	0.0485868	0.0257497	0.34877	2.9669	5.42112	0.0196992	100	34.684	55.7342	22011.5	155.297	70233	358964	85.9674	45000.7	2492.66	133.384	0.105566	376.305	8484.54	224.132	14.7649	8.18217	49.2727	41.6807	10.2448	167.999	10.3898	29.6492	3.42079	13.1072	4.83537	0.122401	6.00658	1.18221	8.31897	1.63182	5.36216	0.761242	5.38902	0.743951	2.39846	1.71675
5.22.4LD (Lukács et al. 2024)	CAU Kiel	2022-01-20	75.7134	0.0183069	14.2628	1.0878	0.0510896	0.0283645	0.441892	3.43014	4.94358	0.0226695	100	41.0099	60.5523	25448.2	171.066	75478.6	353960	98.9298	41036.6	3158.2	109.841	0.0673963	395.689	8455.49	238.495	14.3521	8.64881	59.5587	48.6151	10.1353	165.683	12.2731	29.4109	3.43328	13.0526	5.29865	0.133384	7.32675	1.38789	9.5506	1.93606	5.61143	0.915111	6.07706	0.753249	2.74451	1.77042
5.22.4LD (Lukács et al. 2024)	CAU Kiel	2022-01-20	77.0702	0.0254144	12.9805	1.03166	0.0420721	0.03153	0.553587	3.15844	5.08566	0.0208739	100	35.4648	58.8671	23432.5	190.157	68693	360303	91.0938	42216	3956.48	152.486	0.23533	325.848	8019.06	200.424	11.6662	18.7454	48.5753	52.3661	8.23064	537.57	18.7927	40.3872	5.02124	19.0321	5.68436	0.269037	6.69057	1.16113	8.15916	1.63224	5.2162	0.707451	4.96509	0.711083	2.77014	1.30416
5.22.4LD (Lukács et al. 2024)	CAU Kiel	2022-01-20	77.4115	0.0184257	12.6603	1.03473	0.048298	0.0258779	0.367727	3.43808	4.96448	0.0306073	100	41.72	68.467	25507.1	156.07	66998.3	361899	133.57	41210.2	2628.14	110.554	0.130537	374.068	8042.93	224.162	13.8417	7.27322	49.1603	42.1834	9.98488	157.036	11.141	27.0125	3.29703	12.9894	4.99856	0.0984332	6.24534	1.2935	8.17124	1.83087	5.18335	0.808553	5.2233	0.805567	2.44941	1.6572
5.22.4LD (Lukács et al. 2024)	CAU Kiel	2022-01-20	76.9952	0.0204604	12.824	1.05265	0.0481955	0.0256266	0.414081	3.00085	5.59648	0.0224513	100	34.5148	63.8337	22263.3	154.554	67864.8	359952	97.9776	46456.4	2959.44	122.762	0.13467	373.274	8182.26	223.762	13.8488	7.62604	51.6136	44.6663	10.0552	169.151	11.0838	27.727	3.30002	14.1519	4.79909	0.106965	6.06891	1.25864	8.39402	1.77959	5.60504	0.865182	5.68081	0.829589	2.49221	1.65167
5.22.4LD (Lukács et al. 2024)	CAU Kiel	2022-01-20	77.1954	0.0286749	12.8811	1.00527	0.0360044	0.0387913	0.650129	3.29353	4.8587	0.0123699	100	38.3891	44.135	24434.7	233.951	68166.9	360889	53.9822	40332.1	4646.47	172.05	0.363808	278.854	7813.97	206.864	10.6856	30.1579	43.386	59.3783	6.58778	914.972	24.1634	54.7181	6.35524	24.8044	7.04657	0.461945	6.77723	1.1967	7.41321	1.50171	4.75068	0.680225	4.13204	0.606502	2.8197	1.14487
5.22.4LD (Lukács et al. 2024)	CAU Kiel	2022-01-20	76.3611	0.0198319	13.5106	1.14866	0.0505448	0.0277141	0.442693	3.50044	4.91092	0.0274642	100	43.4786	69.2704	25969.7	167.144	71498.2	356988	119.854	40765.6	3163.93	118.992	0.229572	391.469	8928.52	221.222	14.7028	8.07533	55.891	47.8186	10.2956	160.824	12.0056	29.0569	3.68934	14.4157	5.27764	0.112506	6.58897	1.35757	8.91992	1.89349	6.12458	0.943044	6.05262	0.799727	2.72652	1.71903
5.22.4LD (Lukács et al. 2024)	CAU Kiel	2022-01-20	76.7887	0.0181572	13.168	1.07867	0.0503714	0.025282	0.505382	2.96996	5.37049	0.02498	100	35.0754	65.9811	22034.2	152.476	69685	358987	109.013	44580.4	3611.97	108.943	0.174297	390.126	8384.47	220.061	14.6153	8.54683	54.496	45.9289	10.3691	169.972	11.6493	29.3521	3.71198	13.9297	5.63306	0.103783	6.66033	1.43388	9.28694	2.02675	6.08448	0.923884	6.26248	0.912257	2.70138	1.85862
5.22.4LD (Lukács et al. 2024)	CAU Kiel	2022-01-20	76.9872	0.0301526	13.3626	1.05449	0.0371289	0.0403115	0.625101	3.27332	4.57984	0.00987694	100	36.2057	37.1571	24284.7	243.119	70714.8	359915	43.1029	38017.3	4467.59	180.916	0.291497	287.564	8196.54	201.727	10.5598	29.607	43.1862	58.1981	6.17742	928.444	25.9233	56.3089	6.53991	25.6122	6.48958	0.393369	7.09669	1.2563	7.31181	1.50621	3.87427	0.662957	4.06962	0.58101	2.84936	1.06749
5.22.4LD (Lukács et al. 2024)	CAU Kiel	2022-01-20	76.9695	0.0230363	12.6651	1.06885	0.0469032	0.025864	0.560731	2.85492	5.76282	0.0223437	100	37.2683	58.7516	21180.7	155.985	67023.5	359832	97.5079	47837.2	4007.55	138.218	0.159065	363.265	8308.14	180.088	13.4466	11.1556	50.7283	47.0823	9.13703	260.136	13.1237	29.5322	3.75961	15.1633	5.86916	0.241325	7.03758	1.37808	8.769	1.92236	6.04451	0.874762	5.60751	0.887092	3.00418	1.67807
SAJSZP_PIN_F_1	CAU Kiel	2022-07-19	77.2342	0.049786	13.1704	1.15513	0.0282429	0.0589289	0.882225	2.41122	5.00384	0.00602545	100	19.2344	30.0356	17888.9	355.4	69697.5	361070	26.2951	41536.9	6305.26	298.716	0.594942	218.741	8978.79	143.17	10.176	48.319	31.0791	69.0595	4.69865	1089.77	24.6512	56.4792	6.76343	25.4778	6.55165	0.603086	6.1128	1.05881	6.02467	1.17396	3.34631	0.52071	3.26018	0.453143	3.26084	0.948434
SAJSZP_PIN_F_1	CAU Kiel	2022-07-19	77.3502	0.0204636	13.0253	1.0347	0.0468179	0.0258526	0.298151	2.66497	5.50915	0.0243962	100	29.591	52.5116	19771.4	155.917	68929.7	361612	106.465	45731.5	2130.88	122.782	0.288152	362.605	8042.73	213.633	13.7318	7.74112	53.8996	43.917	8.99932	157.732	11.4134	27.8707	3.76131	13.4578	4.86744	0.0893216	6.08855	1.32238	8.70921	1.83764	5.69558	0.819647	6.16592	0.905064	2.87857	1.67374
SAJSZP_PIN_F_1	CAU Kiel	2022-07-19	77.0586	0.0277548	13.3475	0.969556	0.0352849	0.0376162	0.828494	3.0609	4.62155	0.0127196	100	30.4918	36.3411	22708.8	226.863	70635.2	360249	55.5083	38363.5	5921.24	166.529	0.23359	273.281	7536.36	186.862	10.7967	29.9471	43.1658	58.4963	5.95096	928.233	26.1226	53.9027	6.59768	25.0558	6.70448	0.386699	6.9122	1.1842	7.76471	1.61795	5.24068	0.65172	4.23564	0.58888	2.51549	1.14945
SAJSZP_PIN_F_1	CAU Kiel	2022-07-19	77.0307	0.0193206	12.9703	1.04569	0.0487553	0.0256604	0.388194	2.56448	5.88391	0.0230222	100	25.6035	49.5983	19025.9	154.758	68638.9	360118	100.469	48842.3	2774.42	115.924	0.0899243	377.609	8128.15	242.927	14.1339	7.63793	51.2943	42.7933	9.72949	153.129	10.9249	27.6091	3.53406	12.3434	4.77284	0.077392	5.90724	1.32918	8.66888	1.70615	5.65167	0.827287	5.14745	0.796355	2.68435	1.52624
SAJSZP_PIN_F_1	CAU Kiel	2022-07-19	78.0073	0.0190345	11.9952	1.02364	0.0461651	0.0251861	0.501733	2.61853	5.73784	0.0254375	100	26.1831	47.7542	19426.9	151.897	63478.4	364684	111.009	47629.8	3585.89	114.207	0.16174	357.549	7956.76	225.775	13.9265	6.61763	49.85	40.6955	9.4761	147.522	10.5162	25.1586	3.25362	12.7324	4.86526	0.08588	5.4233	1.0922	8.23219	1.79158	5.52387	0.857692	5.67304	0.851065	2.70641	1.43852
SAJSZP_PIN_F_1	CAU Kiel	2022-07-19	78.2103	0.019661	11.9456	1.07052	0.0475844	0.0243476	0.381574	3.03439	5.24452	0.0215318	100	32.8688	55.5937	22512.1	146.841	63216.1	365633	93.9647	43534.8	2727.11	117.966	0.242218	368.541	8321.16	251.999	13.7851	6.54603	48.8288	39.2876	10.1058	144.196	10.9781	26.8637	3.46567	12.546	4.7792	0.187231	6.01743	1.22849	8.2506	1.83798	4.82005	0.773084	5.41163	0.767511	2.55194	1.54711
SAJSZP_PIN_F_1	CAU Kiel	2022-07-19	77.8548	0.0269692	12.4383	0.979575	0.0360678	0.0405966	0.651885	2.96485	5.00087	0.00609543	100	30.1227	33.2726	21996.2	244.838	65823.6	363971	26.6005	41512.2	4659.02	161.815	0.2825	279.345	7614.24	198.245	10.5448	31.2952	41.4408	57.2021	6.16674	875.642	23.5008	52.5285	6.3619	25.0384	6.10125	0.398112	5.85082	1.05937	6.94005	1.51388	4.26259	0.6349	3.96704	0.642466	2.55867	1.14117
SAJSZP_PIN_F_1	CAU Kiel	2022-07-19	77.5234	0.0503572	12.5909	1.21918	0.0287407	0.136192	0.982601	2.68722	4.76479	0.0166325	100	24.9644	28.1841	19936.5	821.373	66631.1	362422	72.5843	39552.5	7022.65	302.143	1.76307	222.597	9476.7	150.657	10.8799	47.867	32.4272	67.061	4.91053	1074.91	24.3557	54.2079	6.20882	26.6988	5.68065	0.569519	5.64107	0.88547	5.99589	1.22348	3.51816	0.466231	2.82362	0.530208	2.49885	0.900767
SAJSZP_PIN_F_1	CAU Kiel	2022-07-19	77.4098	0.05319	12.5181	1.13731	0.0286424	0.0642248	0.947015	2.18806	5.64525	0.00840952	100	19.5002	30.9078	16233.2	387.34	66245.6	361891	36.6991	46861.2	6768.32	319.14	0.757741	221.836	8840.27	172.611	10.4082	50.2848	32.0431	69.8826	5.11473	1119.74	25.6095	54.2457	6.37644	25.6693	6.26204	0.624908	6.24378	0.977609	6.27216	1.2259	3.62557	0.46374	3.21641	0.435722	2.87138	0.884456
SAJSZP_PIN_F_1	CAU Kiel	2022-07-19	77.1594	0.022529	12.9138	1.10514	0.0497796	0.0257662	0.552343	2.88802	5.25646	0.0267736	100	29.1888	62.7145	21426.2	155.396	68339.9	360720	116.84	43633.9	3947.6	135.174	0.41713	385.543	8590.23	231.95	14.0964	7.89446	54.2936	45.8767	9.60911	163.98	11.6437	30.809	3.60121	15.3269	5.41434	0.143458	6.38932	1.32601	9.31543	1.95539	5.65991	0.946862	6.31357	0.934732	2.80662	1.78549
SAJSZP_PIN_A_1 (white pumice lapilli)	CAU Kiel	2022-07-19	79.454	0.02789	12.0089	1.02739	0.0344396	0.0495626	0.523668	1.15841	5.70805	0.00771294	100	4.4545	33.8386	8594.27	298.912	63550.9	371448	33.6593	47382.5	3742.66	167.34	0.134832	266.734	7985.9	195.286	9.22275	29.8074	37.59	54.3907	5.5183	827.412	21.8506	51.0569	5.71507	21.0166	5.43686	0.410184	5.76486	1.03913	6.647	1.49947	3.80329	0.446384	3.12389	0.488615	2.47298	1.02295
SAJSZP_PIN_A_1 (white pumice lapilli)	CAU Kiel	2022-07-19	78.7887	0.0304312	12.185	0.992808	0.0352611	0.0379024	0.628484	1.41669	5.86486	0.019858	100	7.59653	31.058	10510.5	228.589	64482.9	368337	86.6602	48684.2	4491.78	182.587	0.567053	273.097	7717.1	179.965	10.214	28.799	36.4003	55.0128	5.98948	929.38	24.221	55.0186	6.32317	23.3042	5.47028	0.540607	5.96612	1.00053	5.93444	1.29006	3.84211	0.520659	3.04936	0.545327	2.41036	1.11369
SAJSZP_PIN_A_1 (white pumice lapilli)	CAU Kiel	2022-07-19	78.1485	0.0323848	12.7855	0.95727	0.0344523	0.0364998	0.52699	1.52265	5.95195	0.00380949	100	7.72932	36.7746	11296.5	220.131	67660.9	365344	16.6246	49407.1	3766.4	194.309	0.489475	266.833	7440.86	166.842	9.42284	29.3232	35.1434	51.9921	5.58334	874.426	22.6589	51.7463	5.91763	22.8036	6.02466	0.482766	6.52956	1.00402	6.34901	1.5218	4.03441	0.585597	3.17347	0.560663	2.826	1.00216
SAJSZP_PIN_A_1 (white pumice lapilli)	CAU Kiel	2022-07-19	78.5577	0.025533	12.1195	1.05911	0.0413999	0.0382288	0.251366	1.5454	6.34811	0.0137346	100	6.7604	50.163	11465.3	230.558	64136.2	367257	59.938	52695.7	1796.51	153.198	0.669154	320.642	8232.46	208.436	13.1537	16.6171	41.8204	47.2511	8.7385	457.914	16.5416	37.569	4.2339	14.3201	5.47672	0.234097	7.00606	1.23663	6.31744	1.40713	4.98399	0.54115	4.06529	0.715258	2.65215	1.00978
SAJSZP_PIN_A_1 (white pumice lapilli)	CAU Kiel	2022-07-19	77.6031	0.0154675	12.8236	1.16406	0.0367746	0.0201832	0.665736	1.69899	5.95614	0.0159443	100	7.21638	54.6421	12604.8	121.725	67862.3	362795	69.5811	49442	4758.02	92.805	0	284.819	9048.23	201.84	11.1354	49.4635	36.746	47.3119	7.13828	832.566	17.186	37.0386	4.62615	18.2292	4.97777	0.576935	5.83093	0.885898	6.38978	1.16124	3.50992	0.504481	3.74093	0.396707	2.57427	1.0233
SAJSZP_PIN_A_1 (white pumice lapilli)	CAU Kiel	2022-07-19	78.2057	0.018435	12.5357	1.03331	0.0478173	0.0249908	0.331808	1.96984	5.80616	0.0262177	100	9.70466	54.583	14614.2	150.719	66338.9	365612	114.414	48196.9	2371.43	110.61	0.217147	370.345	8031.89	228.034	13.9729	7.56829	48.1301	42.3497	8.91766	158.217	10.9853	27.6285	3.54216	14.7404	4.45048	0.105204	6.67463	1.18044	8.42538	1.69546	5.87362	0.656289	5.46174	0.590022	2.65137	1.72375
SAJSZP_PIN_A_1 (white pumice lapilli)	CAU Kiel	2022-07-19	77.3186	0.0304382	12.8267	1.06445	0.0366526	0.0395479	0.617367	1.98323	6.07027	0.0127197	100	10.0031	37.5857	14713.6	238.514	67878.9	361465	55.5087	50389.3	4412.32	182.629	0.488796	283.874	8274	165.589	10.8093	28.4134	36.988	54.4327	5.7073	920.244	24.0315	53.8445	6.15499	26.9352	5.74683	0.529336	5.10032	1.10494	6.22071	1.25116	3.66652	0.601296	3.47301	0.545979	2.14264	1.03153
SAJSZP_PIN_A_1 (grey pumice lapilli - 2)	CAU Kiel	2022-07-19	79.1613	0.0279314	11.7357	0.929068	0.0332421	0.0370607	0.560432	1.86891	5.63455	0.0118462	100	8.00657	31.8363	13865.4	223.513	62105.1	370079	51.6969	46772.4	4005.41	167.589	0.262769	257.46	7221.65	164.79	10.4654	26.1235	36.0986	52.5653	5.55309	895.428	23.5576	52.9161	6.24976	25.2932	5.4858	0.412019	6.14696	1.12424	6.93609	1.24332	4.12787	0.57925	3.37903	0.618956	2.82841	1.01146
SAJSZP_PIN_A_1 (grey pumice lapilli - 2)	CAU Kiel	2022-07-19	78.7152	0.026102	12.1562	0.94586	0.0340254	0.0363295	0.67875	1.98899	5.40557	0.0129685	100	10.2877	29.2574	14756.3	219.103	64330.6	367994	56.5946	44871.6	4851.03	156.612	0.303292	263.527	7352.17	155.166	9.65029	29.619	37.0561	55.236	5.37238	931.396	24.6811	53.7383	6.18405	27.2684	6.46362	0.350727	5.17302	0.951709	7.16811	1.31791	4.36017	0.527841	3.88604	0.567444	2.84474	1.21463
SAJSZP_PIN_A_1 (grey pumice lapilli - 2)	CAU Kiel	2022-07-19	77.5942	0.0325286	13.1136	1.03021	0.0361603	0.0379926	0.635742	1.76444	5.73782	0.0172714	100	8.51684	35.3598	13090.4	229.133	69397.4	362753	75.3722	47629.7	4543.65	195.171	0.213636	280.062	8007.82	178.201	12.5343	34.3821	46.4913	65.6006	6.39886	1142.28	31.2848	68.1994	8.34636	30.3551	7.47522	0.499329	7.78539	1.26271	7.87191	1.45914	4.84309	0.59101	4.63702	0.80521	2.15339	1.23274
SAJSZP_PIN_A_1 (grey pumice lapilli - 2)	CAU Kiel	2022-07-19	76.2962	0.0191461	13.2269	1.07627	0.0488228	0.0264923	0.515865	2.35683	6.41455	0.0188856	100	11.5889	57.4867	17485.3	159.775	69996.9	356685	82.4166	53247.2	3686.89	114.877	0.0558225	378.132	8365.82	236.341	13.7572	7.75854	54.698	45.2032	9.05332	175.188	11.8865	28.3633	3.48817	13.4316	4.61205	0.115417	6.64945	1.24826	8.36124	1.85796	5.83297	0.854421	6.19951	0.912727	2.6832	1.79
SAJSZP_PIN_A_1 (grey pumice lapilli - 2)	CAU Kiel	2022-07-19	76.4903	0.0307358	13.452	1.06075	0.0379904	0.0422038	0.768339	1.95177	6.15565	0.0102297	100	9.48172	37.3495	14480.2	254.531	71188	357592	44.6426	51098.1	5491.32	184.415	0.353581	294.236	8245.21	187.778	10.757	30.4003	43.8941	58.602	5.70349	941.526	25.3363	55.1418	6.64629	24.27	6.06686	0.486356	7.32502	1.07601	7.44968	1.40353	4.09478	0.573157	4.01182	0.631911	2.73434	1.23727
SAJSZP_PIN_A_1 (grey pumice lapilli - 1)	CAU Kiel	2022-07-19	76.0863	0.0326783	13.4642	1.0362	0.037305	0.0402097	0.821907	2.41358	6.05164	0.0159495	100	11.6978	32.9186	17906.3	242.505	71252.7	355703	69.6035	50234.7	5874.17	196.07	0.302921	288.927	8054.42	178.558	11.1759	33.4481	48.7641	64.9745	6.23703	1030.48	27.8034	59.5118	7.27056	29.1631	7.30054	0.494258	7.86816	1.27209	7.57908	1.68149	4.80714	0.620673	4.33999	0.707397	2.89911	1.08491
SAJSZP_PIN_A_1 (grey pumice lapilli - 1)	CAU Kiel	2022-07-19	76.4355	0.0313337	13.2605	1.01313	0.0352652	0.0386128	0.892087	2.27275	6.0101	0.0107404	100	10.8326	34.9511	16861.5	232.874	70174.4	357336	46.871	49889.9	6375.74	188.002	0.168172	273.129	7875.1	173.101	11.2226	31.8537	48.6763	61.4931	5.94692	950.359	26.2785	58.2424	6.96787	28.6228	6.69663	0.533459	8.19743	1.22574	8.28985	1.71993	5.2863	0.71402	4.65088	0.583153	3.14326	1.23089
SAJSZP_PIN_A_1 (grey pumice lapilli - 1)	CAU Kiel	2022-07-19	77.1961	0.0297363	12.7933	0.990029	0.0357441	0.0399303	0.727349	2.06832	6.10598	0.0134524	100	9.41452	41.1206	15344.8	240.82	67702.3	360892	58.7062	50685.8	5198.36	178.418	0.272172	276.838	7695.49	170.608	10.5864	30.3814	44.1224	58.7467	5.87248	896.76	24.774	53.5319	6.43991	25.6419	6.80951	0.528607	7.35422	1.20017	7.06707	1.58334	4.09375	0.665235	4.26247	0.613027	2.40744	1.07724
SAJSZP_PIN_A_1 (grey pumice lapilli - 1)	CAU Kiel	2022-07-19	77.7689	0.0249386	12.8375	1.05813	0.0362504	0.0380773	0.653063	1.88181	5.68972	0.011623	100	9.94963	37.5694	13961.1	229.644	67936.2	363569	50.7227	47230.4	4667.44	149.632	0.470831	280.76	8224.88	190.259	11.6599	33.7437	49.0777	67.5607	6.49336	998.526	26.4245	58.4156	6.65903	33.211	8.70887	0.642129	9.30445	1.48086	8.42496	1.6634	4.78146	0.566469	4.4201	0.726053	2.95388	1.08997
SOM-532	CAU Kiel	2024-05-28	76.1307	0.0189693	13.1563	1.10439	0.050159	0.0260634	0.446108	1.24427	7.79994	0.0230959	100	3.76144	60.3805	9231.27	157.188	69623.2	355911	100.79	64747.3	3188.33	113.816	0.115602	388.481	8584.41	247.872	14.1335	7.38573	54.4225	45.0087	10.496	144.581	11.5027	28.1479	3.48391	13.7527	5.05621	0.143564	6.26796	1.23685	9.03278	1.87809	5.51633	0.855375	5.95067	0.843978	2.71125	1.71222
SOM-532	CAU Kiel	2024-05-28	76.4522	0.0295166	13.1017	1.04751	0.0369085	0.0393712	0.676145	1.04843	7.55447	0.013708	100	2.94739	39.7002	7778.3	237.448	69334.2	357414	59.8216	62709.6	4832.41	177.1	0.343169	285.856	8142.31	482.629	10.6563	30.5261	43.3419	58.4988	6.50259	901.294	24.4167	54.0306	6.40161	24.9518	6.4373	0.442935	6.85113	1.12379	7.39319	1.47161	4.36565	0.650146	4.26871	0.603362	2.6651	1.05644
SOM-532	CAU Kiel	2024-05-28	76.0065	0.0293911	13.1144	1.07082	0.0377911	0.0395989	0.72839	1.34274	7.61784	0.0125438	100	3.72222	39.5791	9961.81	238.821	69401.3	355330	54.7412	63235.7	5205.8	176.347	0.283447	292.692	8323.47	181.448	10.6289	31.0766	43.4962	58.5556	6.53873	912.366	24.2056	53.9149	6.45662	24.2462	6.04511	0.475415	6.57402	1.13137	7.23764	1.54146	4.46165	0.588051	4.396	0.591091	2.57373	1.1184
SOM-532	CAU Kiel	2024-05-28	76.0555	0.0205353	13.4666	1.10136	0.0491578	0.0264937	0.457471	1.12168	7.6741	0.0270977	100	2.76533	61.1412	8321.78	159.784	71265.2	355560	118.254	63702.7	3269.55	123.212	0.131838	380.727	8560.85	468.286	14.1401	8.01179	54.9189	44.5195	10.1214	163.176	11.3046	28.284	3.58817	13.4755	5.05636	0.152805	6.72724	1.24368	8.78323	1.92273	5.88455	0.82282	6.00203	0.819194	2.86085	1.73177
SOM-532	CAU Kiel	2024-05-28	76.2352	0.0195952	13.3417	1.12357	0.049997	0.0266733	0.458697	1.18689	7.53485	0.0228287	100	3.33369	59.6275	8805.51	160.867	70604.4	356400	99.6246	62546.8	3278.31	117.571	0.152089	387.227	8733.49	269.62	14.0867	7.78506	54.7398	44.4777	10.3237	153.537	11.0773	27.6036	3.57533	12.8358	4.85307	0.119073	6.2367	1.29442	8.73933	1.88219	5.53829	0.846788	5.86902	0.798831	2.69389	1.70796
SOM-532	CAU Kiel	2024-05-28	75.8022	0.0204152	13.0936	1.10091	0.0493133	0.0258324	0.461874	1.46203	7.96129	0.0225272	100	3.90787	59.9343	10846.8	155.795	69291.4	354375	98.3086	66086.6	3301.02	122.491	0.151968	381.932	8557.34	245.904	14.0106	7.75691	53.3193	43.9629	10.3539	162.84	10.9427	27.6702	3.53719	13.3861	4.90148	0.101133	6.17003	1.2164	8.70024	1.78978	5.43023	0.852162	5.62475	0.7769	2.53565	1.6709
SOM-532	CAU Kiel	2024-05-28	76.2444	0.0206553	13.6141	1.12708	0.0508112	0.0263267	0.469959	1.22844	7.19567	0.0225284	100	3.38259	58.0886	9113.79	158.776	72045.8	356443	98.3138	59731.3	3358.8	123.932	0.160809	393.533	8760.76	257.32	14.0516	8.12154	55.3365	45.2526	10.3071	166.21	11.5302	28.1464	3.53149	13.7934	5.25583	0.11389	6.53486	1.3193	8.78143	1.82398	5.69324	0.853297	6.06423	0.83152	2.71757	1.69187
SOM-532	CAU Kiel	2024-05-28	76.1167	0.019965	13.0515	1.10534	0.0489945	0.0255311	0.429223	1.339	7.83875	0.0250333	100	3.64256	58.3795	9934.07	153.978	69068.5	355845	109.245	65069.4	3067.66	119.79	0.105699	379.462	8591.78	244.822	14.3326	7.62745	52.9573	44.4085	10.2815	154.443	10.7405	27.4794	3.43682	13.0414	4.71877	0.128937	6.05849	1.20881	8.68928	1.84316	5.76586	0.820431	5.82829	0.784264	2.5625	1.60123
SOM-532	CAU Kiel	2024-05-28	76.649	0.0192028	13.0465	1.10199	0.0488442	0.0249118	0.435194	1.12539	7.52542	0.0235351	100	3.41851	60.9741	8349.3	150.243	69042	358334	102.707	62468.5	3110.33	115.217	0.106854	378.298	8565.77	364.256	13.9564	7.72651	53.3556	44.5908	10.1906	159.609	10.9508	26.8412	3.42964	13.7331	4.95297	0.116997	6.07431	1.24017	8.7502	1.82042	5.53198	0.825689	5.94059	0.821667	2.58361	1.63943
SOM-532	CAU Kiel	2024-05-28	76.5677	0.0285648	12.9342	1.05358	0.0362343	0.0383586	0.695911	1.2604	7.37032	0.0147143	100	2.98539	39.4061	9350.91	231.341	68448	357954	64.2131	61181.1	4973.67	171.389	0.26403	280.635	8189.49	179.594	10.6802	29.8543	42.487	57.1762	6.44258	903.284	23.4692	53.4684	6.29116	24.811	6.22837	0.487899	6.83474	1.12283	7.01888	1.50569	4.25231	0.6212	4.31306	0.58245	2.57207	1.06635
[truncated: 3 more columns]

## Sheet: Table 5A-4
Table 5A-4. LA-ICP-MS data on reference materials
Sample	Date	SiO2	TiO2	Al2O3	FeO	MnO	MgO	CaO	Na2O	K2O	P2O5	Total		Li	B	Na	Mg	Al	Si	P	K	Ca	Sc	Ti	V	Mn	Fe	As	Rb	Sr	Y	Zr	Nb	Cs	Ba	La	Ce	Pr	Nd	Sm	Eu	Gd	Tb	Dy	Ho	Er	Tm	Yb	Lu
Primary reference glass
ATHO-G	2021-03-16	75.6649	0.246546	11.9817	3.32481	0.106985	0.101163	1.69835	4.16545	2.6847	0.0253725	100		28.4446	5.60967	30903.5	610.112	63407	353734	110.726	22285.7	12138.1	4.60236	1479.28	4.07899	828.597	25843.8	1.53424	63.7357	94.7063	94.5422	505.318	61.9736	1.07948	559.882	56.3718	122.097	14.6118	60.8071	14.3846	2.77172	14.8272	2.49362	16.2654	3.35765	10.252	1.57795	10.9972	1.55442
ATHO-G	2021-03-16	75.387	0.254331	12.427	3.20889	0.104808	0.104754	1.69875	4.19945	2.59043	0.0245321	100		28.7141	5.78727	31155.7	631.773	65763.9	352434	107.058	21503.2	12140.9	5.35564	1525.99	3.74022	811.735	24942.7	1.27866	66.9083	93.3038	94.2872	518.35	62.7424	1.07863	533.145	54.7091	119.659	14.5617	60.8898	13.9856	2.74288	15.8053	2.52305	16.1025	3.50389	10.333	1.46046	10.0026	1.52232
ATHO-G	2021-03-16	75.7152	0.242124	12.2217	3.21286	0.103483	0.103185	1.67749	4.13478	2.56493	0.0241832	100		29.1345	5.7795	30675.9	622.311	64677.4	353969	105.536	21291.5	11989	4.67477	1452.74	3.67656	801.478	24973.5	1.39495	65.0642	92.101	94.5049	506.642	60.0728	1.05536	537.827	55.12	122.107	14.6005	59.7648	13.9051	2.77336	15.1762	2.45721	16.0691	3.48096	10.1435	1.49215	10.2099	1.52488
ATHO-G	2021-03-16	75.36	0.258607	12.1557	3.32511	0.108458	0.102493	1.7197	4.2284	2.71577	0.0257814	100		28.0453	5.61149	31370.5	618.138	64328.1	352308	112.51	22543.6	12290.7	5.21444	1551.64	4.17069	840.007	25846.1	1.41098	65.3442	96.0132	94.3479	516.077	64.7195	1.10333	556.025	56.0325	119.802	14.5769	61.9436	14.4869	2.74338	15.369	2.55855	16.3079	3.37194	10.4373	1.54931	10.8124	1.55342
ATHO-G	2021-03-16	75.4527	0.261047	12.2831	3.28613	0.106996	0.103784	1.69587	4.09351	2.69223	0.0246086	100		30.2168	6.31939	30369.8	625.919	65002.4	352741	107.392	22348.2	12120.4	5.24892	1566.28	3.98543	828.687	25543.1	1.31706	66.2584	94.7	95.2096	516.482	62.433	1.09328	552.259	54.69	122.291	14.8578	60.6977	14.7758	2.86454	15.4732	2.51288	16.1008	3.3749	10.3427	1.50496	10.3916	1.50946
ATHO-G	2021-03-16	75.6062	0.240853	12.1117	3.24961	0.10491	0.102043	1.70119	4.26976	2.58837	0.0252949	100		27.1727	5.20735	31677.3	615.419	64095.3	353459	110.387	21486.1	12158.4	4.68503	1445.12	3.8348	812.526	25259.2	1.48599	64.3119	93.3867	93.6861	507.005	62.2672	1.06596	541.219	56.3981	119.608	14.3406	60.9937	13.6717	2.66356	15.115	2.50321	16.2686	3.47821	10.2434	1.53202	10.5876	1.56751
ATHO-G	2021-03-16	75.4273	0.25105	12.2993	3.27011	0.107173	0.104804	1.68906	4.20887	2.61684	0.0254547	100		28.1181	5.472	31225.6	632.076	65088	352623	111.084	21722.4	12071.7	4.96832	1506.3	3.86676	830.053	25418.5	1.47301	65.1794	95.1333	96.9128	520.48	62.4588	1.08327	546.689	56.5426	122.019	14.7515	61.1629	14.1688	2.78328	15.4097	2.49615	16.4189	3.51013	10.2638	1.52711	10.5017	1.54686
ATHO-G	2021-03-16	75.6293	0.250054	12.1033	3.26547	0.104813	0.101188	1.70759	4.15313	2.66069	0.0244912	100		29.0936	5.94902	30812.1	610.262	64050.7	353567	106.88	22086.4	12204.2	4.94113	1500.33	3.94895	811.775	25382.5	1.33195	65.3573	93.0351	92.2344	503.731	62.2471	1.07585	546.66	54.6163	119.941	14.4502	60.5524	14.2331	2.73932	15.1843	2.51956	15.9711	3.35019	10.3218	1.51043	10.4774	1.52984
ATHO-G	2021-03-16	74.2584	0.274012	13.0058	3.40335	0.109689	0.109393	1.85935	4.25441	2.69868	0.0269194	100		30.0336	6.07449	31563.5	659.747	68826.7	347158	117.476	22401.7	13288.8	5.99892	1644.07	3.83205	849.539	26454.2	1.45071	67.8112	102.367	102.619	556.755	64.9159	1.08527	584.202	58.8662	129.299	15.9624	67.1004	15.416	2.98992	16.8219	2.81689	17.7583	3.77601	11.1645	1.68734	11.3698	1.70953
ATHO-G	2021-03-16	74.6923	0.265216	12.8444	3.3078	0.108615	0.105665	1.78501	4.27748	2.587	0.0265306	100		29.7355	5.94915	31734.7	637.265	67972.7	349186	115.779	21474.7	12757.5	5.33202	1591.29	3.82133	841.226	25711.5	1.45933	65.552	99.312	100.172	542.762	62.8929	1.1252	572.02	57.626	123.704	15.0744	63.2254	14.998	2.8539	16.1519	2.65514	16.9339	3.58084	10.6877	1.64121	10.8644	1.67974
ATHO-G	2021-03-16	75.2453	0.244222	12.5776	3.27128	0.105768	0.104332	1.65568	4.20929	2.56251	0.0239975	100		28.0387	5.91158	31228.7	629.224	66560.8	351772	104.725	21271.4	11833.1	4.73641	1465.33	3.64994	819.175	25427.6	1.4447	64.1165	94.9263	96.2579	512.824	61.034	1.05258	548.046	56.0483	121.087	14.3754	60.9298	13.9905	2.76933	15.0581	2.52441	16.3881	3.39329	10.586	1.50875	10.6966	1.55949
ATHO-G	2021-03-16	75.7729	0.256025	11.8685	3.26332	0.106087	0.101665	1.73861	4.15835	2.7087	0.0259226	100		29.0518	5.49891	30850.8	613.143	62808	354238	113.126	22484.9	12425.9	5.15177	1536.15	4.17026	821.643	25365.8	1.36271	66.287	93.2461	92.8983	510.712	63.5871	1.10431	545.096	55.1421	120.747	14.79	60.7768	14.3677	2.74759	15.5017	2.49201	16.0146	3.46103	10.0346	1.5278	10.31	1.52033
ATHO-G	2021-03-16	75.5487	0.247565	12.2018	3.29732	0.106521	0.104341	1.71157	4.15113	2.60646	0.0246433	100		28.9722	5.17935	30797.3	629.282	64571.8	353190	107.544	21636.2	12232.6	4.82518	1485.39	4.01176	825.007	25630	1.30032	66.057	94.4144	95.4491	511.773	62.2089	1.11323	548.397	56.0839	120.611	14.7188	60.2057	14.1033	2.78493	15.3891	2.62005	16.1799	3.44409	10.386	1.50873	10.6514	1.58792
ATHO-G	2021-03-16	75.5044	0.252743	12.2071	3.23926	0.105345	0.101587	1.6844	4.21414	2.66579	0.0252188	100		28.1841	6.3132	31264.7	612.673	64600.1	352983	110.055	22128.7	12038.4	5.05956	1516.46	3.79847	815.896	25178.8	1.51257	64.4319	93.7001	93.5323	511.445	62.4228	1.04693	544.894	55.076	121.204	14.4538	61.4933	14.2634	2.73262	15.1797	2.40922	16.2008	3.40939	10.215	1.52813	10.3488	1.49485
ATHO-G	2021-03-16	75.6407	0.242494	12.1798	3.29347	0.107526	0.102263	1.6761	4.11773	2.61526	0.024687	100		27.7333	5.54181	30549.4	616.75	64455.4	353620	107.734	21709.3	11979.1	4.75104	1454.96	4.05126	832.786	25600.1	1.40573	64.9011	93.0423	93.7517	510.821	61.7248	1.08531	548.687	55.8787	120.246	14.5675	60.1965	13.897	2.78297	15.2651	2.46785	15.4678	3.3807	10.1426	1.50208	10.3788	1.53175
ATHO-G	2021-03-16	75.4351	0.257844	12.2082	3.24493	0.104497	0.103529	1.72075	4.24196	2.65795	0.0251969	100		29.4196	5.81737	31471.1	624.382	64606.1	352659	109.959	22063.7	12298.2	5.13306	1547.06	3.78685	809.326	25222.8	1.38783	65.6091	94.967	95.1084	512.332	62.9334	1.07501	544.678	55.2844	121.499	14.6148	61.4398	14.4656	2.7361	15.315	2.55186	16.916	3.47256	10.438	1.53415	10.6066	1.5479
ATHO-G	2021-03-16	75.4742	0.250683	12.1731	3.27155	0.106722	0.103412	1.70937	4.21418	2.67231	0.0244087	100		28.9211	5.81972	31265	623.675	64420.3	352842	106.519	22182.9	12216.9	4.88385	1504.1	3.90465	826.56	25429.8	1.30448	65.0056	93.6201	94.2132	521.282	62.1919	1.08563	568.931	56.3604	123.535	14.8757	61.9056	14.2921	2.74897	15.2809	2.47844	16.6734	3.44213	10.2192	1.52948	10.5175	1.5809
ATHO-G	2021-03-16	75.5948	0.249572	12.216	3.26494	0.105246	0.102356	1.68749	4.14923	2.60486	0.0254865	100		28.2167	5.57451	30783.1	617.312	64647.2	353406	111.223	21623	12060.5	4.99984	1497.43	3.91438	815.13	25378.4	1.50384	65.4673	94.3727	94.5992	502.591	62.4794	1.07324	526.746	54.8228	118.454	14.3211	59.8423	14.0779	2.76758	15.2936	2.53521	15.712	3.41127	10.3564	1.50807	10.4624	1.49988
ATHO-G	2021-03-16	75.4745	0.255393	12.1931	3.24615	0.106756	0.104544	1.74083	4.20456	2.64861	0.0255553	100		29.006	6.10652	31193.7	630.502	64526	352843	111.523	21986.1	12441.7	5.12765	1532.36	3.98634	826.828	25232.3	1.3857	65.881	95.5296	97.4025	528.206	62.7802	1.10676	560.99	57.3827	123.621	14.8631	61.542	14.844	2.77616	15.898	2.52531	16.7981	3.57538	10.4131	1.51114	10.6064	1.58318
ATHO-G	2021-03-16	75.5905	0.245415	12.1948	3.28858	0.105116	0.101304	1.65883	4.16169	2.62946	0.0243626	100		28.1789	5.34167	30875.6	610.965	64534.8	353385	106.319	21827.1	11855.7	4.77256	1472.49	3.83047	814.125	25562.1	1.40703	64.6126	92.5423	91.6055	496.355	61.9116	1.05312	533.849	53.8707	118.415	14.3356	60.2157	13.5927	2.73904	14.7214	2.48909	15.6398	3.29121	10.1686	1.52687	10.3794	1.49856
ATHO-G	2021-03-16	75.2751	0.249355	12.4604	3.26643	0.107418	0.104408	1.70697	4.21029	2.59486	0.0246968	100		28.8731	5.80038	31236.1	629.684	65940.5	351911	107.777	21540	12199.7	5.08205	1496.13	3.80701	831.955	25390	1.41407	66.3947	97.0011	96.1039	518.758	61.6702	1.06901	543.833	55.9688	122.034	14.6943	60.7799	14.4828	2.79308	15.1271	2.46812	16.3399	3.48646	10.6005	1.52892	10.4542	1.51266
ATHO-G	2021-03-16	75.7716	0.251442	11.9489	3.26706	0.104549	0.101531	1.69259	4.15613	2.68095	0.0252405	100		28.3151	5.61709	30834.3	612.336	63233.4	354232	110.15	22254.5	12096.9	4.83027	1508.65	4.01132	809.736	25394.9	1.38381	64.206	91.3933	93.008	505.682	63.0344	1.09022	549.857	55.2508	119.957	14.4999	60.9514	13.9479	2.72531	15.4776	2.54855	16.0719	3.3796	10.0162	1.50857	10.5328	1.56701
ATHO-G	2021-03-16	74.9595	0.260979	12.5361	3.35065	0.107102	0.105151	1.7976	4.16949	2.68832	0.0251852	100		29.0298	6.22772	30933.4	634.163	66340.9	350435	109.908	22315.7	12847.4	5.03964	1565.87	4.06097	829.507	26044.6	1.47452	65.3607	95.6415	96.1843	526.726	62.8143	1.0973	555.604	56.5892	123.683	14.8629	61.8529	14.4351	2.89746	15.9825	2.55369	17.0476	3.43016	10.4966	1.53226	10.6526	1.54534
ATHO-G	2021-03-16	76.1098	0.239657	11.8566	3.18156	0.104701	0.100588	1.60404	4.19529	2.58314	0.0246953	100		28.1084	5.22092	31124.8	606.648	62745	355813	107.77	21442.7	11464.1	4.85149	1437.94	3.74822	810.91	24730.3	1.32639	65.1459	92.4184	92.6097	496.307	61.7924	1.05947	536.741	54.4707	118.046	14.301	59.7759	13.936	2.62282	14.5922	2.4572	15.3558	3.4237	10.0863	1.50381	10.3148	1.52911
ATHO-G	2021-03-16	74.3442	0.262249	12.9718	3.36802	0.10838	0.106927	1.88411	4.30125	2.63141	0.0216283	100		28.0968	5.49213	31911	644.876	68646.9	347559	94.386	21843.3	13465.8	5.31641	1573.49	3.66064	839.405	26179.6	1.46043	65.995	102.118	106.625	562.329	62.3258	1.09209	581.954	60.5982	125.525	15.4481	67.2985	15.9439	3.04806	16.9071	2.83391	17.8938	3.94017	11.4807	1.70999	11.8836	1.85213
ATHO-G	2021-03-16	74.4853	0.252794	12.9731	3.25792	0.103071	0.106516	1.90059	4.28769	2.61171	0.0213358	100		28.5716	5.34403	31810.4	642.401	68653.7	348219	93.1095	21679.8	13583.5	5.20002	1516.76	3.70647	798.284	25323.8	1.51176	63.3351	97.9232	106.086	560.099	60.4542	1.06552	567.845	60.4675	122.859	15.0186	66.0628	15.9247	2.9184	16.3526	2.64776	17.8163	3.91919	11.4678	1.76437	12.0393	1.77152
ATHO-G	2021-03-16	75.4067	0.250153	12.2875	3.26433	0.103229	0.102751	1.69992	4.21058	2.64825	0.0266583	100		29.1922	5.65797	31238.3	619.693	65025.2	352526	116.337	21983.1	12149.3	4.76969	1500.92	3.87158	799.51	25373.7	1.41005	64.6931	92.8629	94.4185	513.791	61.8836	1.11508	553.386	56.3342	121.171	14.6278	59.5067	14.7837	2.803	15.6434	2.45298	16.1702	3.38914	10.3754	1.43455	10.5071	1.60894
ATHO-G	2021-03-16	75.6265	0.250957	12.1246	3.2744	0.108667	0.103125	1.70215	4.15524	2.63089	0.0235425	100		28.0394	5.757	30827.7	621.948	64163.1	353554	102.74	21839	12165.2	5.13112	1505.74	3.94866	841.625	25451.9	1.39199	65.7888	95.2419	94.5244	510.282	62.8257	1.04796	540.701	54.8893	120.789	14.5651	62.2389	13.6789	2.72286	14.9983	2.56522	16.2456	3.46465	10.224	1.60939	10.4859	1.47807
ATHO-G	2021-07-05	75.3446	0.255324	12.4318	3.2626	0.106389	0.103956	1.67331	4.16642	2.63232	0.0233015	100		28.7334	5.44048	30910.7	626.958	65789.1	352236	101.688	21850.9	11959.1	5.21622	1531.94	3.74321	823.982	25360.2	1.4198	65.3222	96.0324	95.9869	518.379	62.6187	1.09344	552.55	55.966	121.787	14.7592	61.3079	14.1811	2.86744	15.581	2.49554	16.649	3.45608	10.3336	1.55705	10.7422	1.49569
ATHO-G	2021-07-05	75.7209	0.245337	11.9606	3.27205	0.105432	0.101804	1.72514	4.1981	2.6437	0.0269091	100		28.4169	5.97908	31145.7	613.977	63295.5	353995	117.431	21945.3	12329.6	4.7957	1472.02	4.08861	816.574	25433.6	1.37811	65.1663	92.0474	92.8686	504.782	62.0726	1.06477	540.525	55.1355	120.001	14.4163	60.3837	14.195	2.65367	14.9981	2.52053	15.7392	3.39788	10.2482	1.48139	10.2454	1.58517
ATHO-G	2021-07-05	75.1528	0.261152	12.483	3.28405	0.107508	0.106223	1.72442	4.21314	2.64204	0.0256868	100		29.1196	5.8509	31257.3	640.632	66059.9	351339	112.097	21931.6	12324.4	5.3558	1566.91	4.13708	832.652	25526.9	1.03281	66.7877	97.2076	94.3391	510.452	63.6585	1.27193	560.204	56.6922	123.931	14.673	62.1746	14.015	2.8975	15.3877	2.47977	16.1768	3.4971	10.2954	1.46451	10.4914	1.62162
ATHO-G	2021-07-05	75.3297	0.252044	12.3016	3.23214	0.104951	0.103365	1.77023	4.21861	2.66256	0.0248179	100		29.6701	5.08128	31297.9	623.397	65100	352166	108.305	22101.9	12651.9	4.98752	1512.26	4.1519	812.849	25123.4	1.34679	66.7097	94.3975	91.9063	504.425	63.8038	1.31355	552.935	55.2738	121.454	14.6039	60.4124	13.9094	2.8456	14.8829	2.37986	15.8249	3.35776	10.0559	1.48624	10.5498	1.61571
ATHO-G	2021-07-05	75.6785	0.250401	12.1814	3.24973	0.10677	0.10268	1.68847	4.13759	2.58119	0.0231927	100		28.0359	6.2062	30696.8	619.264	64464.1	353797	101.213	21426.5	12067.5	5.02101	1502.41	3.81034	826.935	25260.2	1.39151	64.6101	93.6086	94.4815	513.903	62.3567	1.05548	542.443	55.8433	120.607	14.5709	60.4393	14.2051	2.73057	15.3456	2.51845	16.5784	3.36996	10.166	1.5162	10.5222	1.51753
ATHO-G	2021-07-05	75.3793	0.250454	12.2203	3.28474	0.105112	0.103143	1.70748	4.22628	2.69637	0.026877	100		29.1403	5.25622	31354.8	622.056	64669.7	352398	117.291	22382.6	12203.4	4.99403	1502.73	3.99825	814.093	25532.3	1.40718	65.8919	94.5428	94.4474	509.66	62.3549	1.10437	550.995	55.2946	121.241	14.6141	61.2885	14.1716	2.791	15.2452	2.49707	15.8398	3.48739	10.4212	1.52331	10.4749	1.55802
ATHO-G	2021-07-05	75.5419	0.250743	12.0934	3.2961	0.106756	0.104106	1.73019	4.21512	2.63807	0.0235457	100		27.7886	5.53937	31272	627.865	63998.4	353159	102.754	21898.7	12365.7	4.87449	1504.46	4.06277	826.825	25620.6	1.46358	66.0425	94.9648	93.9325	515.01	63.3812	1.08975	548.704	55.4729	121.511	14.5261	61.9863	14.1302	2.75193	15.1754	2.52119	16.0637	3.47271	10.4182	1.46959	10.6528	1.54652
ATHO-G	2021-07-05	75.5246	0.249849	12.2962	3.23945	0.105101	0.101703	1.66854	4.15008	2.63799	0.026516	100		29.4019	5.8609	30789.5	613.369	65071.4	353077	115.716	21898	11925	5.13295	1499.09	3.76385	814.004	25180.2	1.34019	64.4789	93.1093	94.9084	508.229	61.3613	1.06881	544.44	55.6341	120.303	14.6496	59.7675	14.2462	2.76343	15.3996	2.49492	16.3098	3.38333	10.1693	1.57049	10.3365	1.53112
ATHO-G	2021-07-05	75.2065	0.258716	12.4569	3.27827	0.106597	0.106824	1.75514	4.20824	2.59661	0.0262053	100		29.5422	5.95031	31220.9	644.258	65922.1	351590	114.36	21554.4	12544	5.06856	1552.3	4.19045	825.595	25482	1.09144	64.914	96.242	93.5413	508.893	62.7476	1.2227	559.291	56.8077	124.968	15.0655	61.7776	14.7404	2.84473	15.4152	2.50626	15.9107	3.43126	10.3871	1.54835	10.2179	1.56042
ATHO-G	2021-07-05	74.9736	0.259783	12.6427	3.2796	0.106295	0.106427	1.78396	4.20079	2.6187	0.0280924	100		29.6675	5.5438	31165.6	641.859	66905.4	350502	122.595	21737.8	12750	5.05466	1558.7	4.12564	823.256	25492.4	1.28337	65.3698	99.1396	96.1727	516.633	62.8681	1.2311	565.963	57.5483	126.061	15.2834	62.833	14.8132	2.9812	16.0214	2.5252	16.4328	3.53884	10.6926	1.56905	10.6806	1.61957
ATHO-G	2021-07-05	75.5166	0.249795	12.2307	3.27809	0.106566	0.102974	1.71227	4.15141	2.62822	0.0233959	100		28.4184	5.57374	30799.3	621.033	64724.9	353040	102.1	21816.8	12237.6	4.92598	1498.77	3.90535	825.355	25480.6	1.38085	64.3677	93.5663	93.9491	510.787	62.0655	1.10771	546.978	55.2625	121.105	14.5912	60.8092	14.2314	2.70758	14.9782	2.5868	16.5866	3.40498	10.2304	1.51169	10.5051	1.5569
ATHO-G	2021-07-05	75.5507	0.250825	12.156	3.25868	0.105345	0.102866	1.68728	4.21406	2.6476	0.0265996	100		28.6925	5.80867	31264.1	620.385	64329.8	353200	116.081	21977.7	12059	5.07071	1504.95	3.91528	815.899	25329.7	1.41974	66.1591	94.5244	94.8719	512.577	62.6789	1.05342	546.285	55.8407	120.744	14.5833	60.9517	14.1453	2.80792	15.5947	2.4371	15.814	3.45162	10.3586	1.52326	10.4878	1.52211
ATHO-G	2021-07-05	75.9463	0.245402	11.8869	3.22086	0.104499	0.101895	1.63639	4.17943	2.65317	0.025108	100		27.8826	6.01514	31007.2	614.527	62905.5	355049	109.572	22024	11695.3	5.1278	1472.41	3.7339	809.342	25035.8	1.50759	65.2893	91.1988	91.2912	497.103	61.408	1.03953	534.884	54.3574	118.517	14.1098	59.53	13.7006	2.70038	15.3774	2.43101	16.043	3.28738	9.98406	1.45047	10.0808	1.49685
ATHO-G	2021-07-05	75.1557	0.254719	12.4802	3.30949	0.107215	0.103758	1.75811	4.18223	2.62381	0.024737	100		29.2091	5.43298	31028	625.764	66045.4	351353	107.952	21780.2	12565.2	4.89222	1528.31	4.07317	830.383	25724.6	1.31417	65.1537	96.6305	97.3347	524.962	63.1792	1.11793	557.23	56.6342	123.079	15.0363	62.053	14.6497	2.80763	15.1916	2.58328	16.3314	3.5594	10.5747	1.58401	10.8818	1.57833
ATHO-G	2021-07-05	75.8702	0.248153	11.9416	3.25883	0.105629	0.102887	1.67327	4.16523	2.60769	0.0265059	100		29.0759	6.22588	30901.8	620.509	63194.9	354693	115.672	21646.4	11958.9	4.82129	1488.92	4.01345	818.097	25330.9	1.03628	65.5648	93.6219	93.3175	508.391	62.2574	1.23316	541.01	55.1893	120.75	14.5168	59.6725	14.4645	2.70865	15.0801	2.38576	16.0129	3.43055	10.2267	1.44032	10.3896	1.51269
ATHO-G	2021-07-05	75.6188	0.242269	11.9897	3.28995	0.10573	0.101752	1.7199	4.22856	2.67731	0.026	100		30.0902	6.19124	31371.7	613.664	63449.5	353518	113.464	22224.3	12292.1	5.01764	1453.62	3.83955	818.876	25572.8	1.20055	65.3931	93.0072	94.6415	508.105	62.3446	1.24777	542.825	55.7269	120.785	14.4507	59.3518	14.2906	2.66335	14.799	2.51955	16.6839	3.51258	10.5303	1.42636	10.3608	1.48649
ATHO-G	2021-07-05	75.2155	0.256264	12.4672	3.27616	0.106097	0.103455	1.72987	4.19762	2.62265	0.0251646	100		28.3172	5.27683	31142.1	623.938	65976.6	351632	109.818	21770.6	12363.4	4.94353	1537.59	3.88088	821.719	25465.6	1.53446	64.5748	95.8792	96.9085	524.295	62.3616	1.10537	555.762	57.1203	122.957	14.8822	62.238	14.3521	2.77388	15.6405	2.66293	16.4379	3.53572	10.5609	1.52736	10.4946	1.56701
ATHO-G	2021-07-05	75.858	0.244435	11.9227	3.25608	0.105665	0.102274	1.66587	4.1663	2.65386	0.0247547	100		28.7986	6.19182	30909.8	616.817	63095	354636	108.03	22029.7	11906	5.06791	1466.61	3.92353	818.375	25309.5	1.29077	65.9156	92.125	91.9458	498.943	62.281	1.05255	537.184	54.0345	118.819	14.2865	59.4771	14.0054	2.73926	14.958	2.36819	15.9386	3.31976	10.0244	1.5072	10.4685	1.50979
ATHO-G	2022-07-19	75.4952	0.24726	12.2778	3.20949	0.102984	0.102228	1.6604	4.20865	2.67116	0.0248115	100		27.905	6.39292	31224	616.536	64974.1	352940	108.277	22173.3	11866.9	5.41578	1483.56	3.78565	797.614	24947.4	1.45961	64.428	92.4278	92.724	499.869	60.784	1.06555	529.302	54.1579	118.149	14.3163	60.6363	13.7754	2.66208	15.2642	2.40524	15.596	3.33258	10.1319	1.47034	10.1695	1.48541
ATHO-G	2022-07-19	75.5691	0.253428	12.1121	3.32769	0.10904	0.103552	1.73888	4.15572	2.60536	0.0251086	100		29.2855	5.13701	30831.3	624.521	64097.3	353286	109.574	21627.1	12427.8	5.27571	1520.57	4.03668	844.514	25866.1	1.3421	66.0899	95.6839	96.195	523.927	64.006	1.09309	565.07	57.0335	123.801	14.872	61.069	14.6291	2.86113	15.3112	2.62052	16.8275	3.52794	10.4574	1.57078	10.8366	1.59637
ATHO-G	2022-07-19	75.7794	0.249036	12.0525	3.24558	0.105422	0.103018	1.57791	4.21248	2.64947	0.0252665	100		28.7187	5.22635	31252.4	621.301	63781.6	354269	110.263	21993.2	11277.3	5.19922	1494.22	3.91608	816.491	25227.9	1.32701	65.4379	90.2526	90.5337	501.593	62.7505	1.08115	540.065	54.5596	117.092	14.2433	59.0699	13.2864	2.67463	15.7092	2.37584	15.6304	3.40222	10.1858	1.44992	10.3386	1.49167
ATHO-G	2022-07-19	75.306	0.251201	12.323	3.28307	0.106185	0.102718	1.81699	4.1568	2.62939	0.0246791	100		28.4163	6.20524	30839.3	619.494	65213.1	352056	107.7	21826.6	12986	4.87047	1507.2	3.89211	822.405	25519.3	1.47147	65.0312	97.4603	97.9734	519.889	61.917	1.07653	551.34	56.3669	124.249	14.8845	62.4615	15.0515	2.82867	14.9353	2.62894	16.6686	3.44379	10.3753	1.58114	10.6092	1.57899
ATHO-G	2022-07-19	75.5881	0.247463	12.1382	3.2699	0.104559	0.10347	1.66771	4.23581	2.62023	0.0245888	100		29.1616	5.8797	31425.4	624.025	64235.1	353374	107.306	21750.5	11919.1	4.51263	1484.78	3.83347	809.813	25416.9	1.63335	65.1014	94.0964	94.4878	511.449	61.0997	1.11295	543.724	54.844	118.197	14.3228	59.9919	14.104	2.67311	14.8096	2.4423	15.5547	3.31146	9.89491	1.51301	10.0613	1.50009
ATHO-G	2022-07-19	75.4832	0.252951	12.2472	3.26507	0.107195	0.102352	1.72804	4.13417	2.65456	0.0253041	100		28.0618	5.5359	30671.4	617.284	64812.1	352884	110.427	22035.5	12350.3	4.59544	1517.71	3.97666	830.227	25379.4	1.23458	65.3815	93.9564	94.3625	511.703	63.5422	1.04981	549.171	56.2229	123.496	14.8404	61.66	14.2665	2.84029	15.7544	2.57137	16.8148	3.54079	10.685	1.52401	10.9203	1.57603
ATHO-G	2022-07-19	75.2541	0.251962	12.4686	3.23521	0.105553	0.104688	1.74581	4.14246	2.66598	0.0255515	100		28.3792	5.63798	30732.9	631.376	65984.1	351813	111.507	22130.3	12477.3	4.83511	1511.77	3.85564	817.506	25147.3	1.31906	64.3934	96.1098	94.8014	511.691	62.4661	1.09041	540.949	55.5178	121.604	14.7604	62.2488	14.5197	2.75776	15.8649	2.60955	16.5279	3.5319	10.6856	1.52109	10.7652	1.60017
ATHO-G	2022-07-19	75.845	0.248146	11.892	3.30442	0.10631	0.10087	1.64631	4.22698	2.60574	0.0242744	100		28.818	5.80033	31359.9	608.345	62932.3	354575	105.933	21630.3	11766.2	4.61282	1488.88	3.97693	823.373	25685.2	1.49129	66.2168	91.725	93.8965	510.795	62.1825	1.06611	552.218	55.5194	120.032	14.3897	59.3322	13.8163	2.7593	14.6596	2.3992	15.7893	3.31029	9.86701	1.51348	10.2056	1.47115
ATHO-G	2022-07-19	75.2875	0.256343	12.3758	3.25358	0.106045	0.104142	1.75013	4.17721	2.66331	0.0259363	100		28.1373	5.01295	30990.8	628.082	65492.5	351969	113.186	22108.1	12508.2	5.49702	1538.06	3.69502	821.321	25290.1	1.55773	65.2653	95.2423	96.1085	522.785	62.9346	1.08279	560.552	56.9859	122.645	14.766	61.2913	14.5224	2.71519	15.8973	2.58483	16.7942	3.55142	10.5777	1.56022	10.2963	1.6204
ATHO-G	2022-07-19	75.8029	0.24383	11.9965	3.28345	0.105756	0.101534	1.64263	4.18947	2.60999	0.0239613	100		29.0884	6.72011	31081.6	612.35	63485.4	354379	104.567	21665.5	11739.9	5.19687	1462.98	4.17217	819.08	25522.3	1.26241	65.1527	92.6768	92.4864	499.244	61.6929	1.07561	531.854	54.0563	119.112	14.3913	60.3674	13.815	2.80753	14.6686	2.42749	15.5801	3.29839	9.99198	1.474	10.7065	1.45538
ATHO-G	2022-07-19	75.5198	0.250597	12.2214	3.25375	0.106171	0.102387	1.73561	4.14451	2.64105	0.0246405	100		28.4487	5.65569	30748.1	617.494	64675.9	353055	107.531	21923.4	12404.4	4.34015	1503.58	3.92455	822.293	25291.4	1.26705	66.5209	94.3225	96.6159	518.41	62.5665	1.06815	542.768	55.118	118.813	14.63	60.7415	14.5271	2.73986	15.1162	2.50486	15.8105	3.43356	10.2667	1.53804	10.6294	1.57179
ATHO-G	2022-07-19	75.5353	0.250311	12.1775	3.28027	0.105674	0.103446	1.66605	4.21983	2.63631	0.0253266	100		28.6825	5.6948	31306.9	623.88	64443.5	353127	110.525	21884	11907.3	4.1687	1501.86	3.87861	818.447	25497.5	1.56782	64.0375	93.791	92.4371	505.559	62.1653	1.09036	551.091	56.0676	123.135	14.5559	60.9811	13.8851	2.77363	15.49	2.5147	16.6047	3.42656	10.3293	1.50212	10.3514	1.51098
ATHO-G	2022-07-19	75.3445	0.250227	12.2624	3.30685	0.106166	0.104412	1.76096	4.22189	2.61575	0.026874	100		29.4509	6.82759	31322.2	629.71	64892.5	352235	117.278	21713.3	12585.6	5.5594	1501.36	4.20256	822.256	25704.1	1.49624	65.5765	94.8858	95.5551	516.593	61.7435	1.04852	546.654	56.0694	120.409	14.441	59.1844	14.4986	2.76244	15.3251	2.56164	16.2407	3.51711	10.9406	1.56619	10.8625	1.62421
ATHO-G	2022-07-19	75.7307	0.250126	12.1215	3.22599	0.105592	0.101334	1.63861	4.1421	2.66087	0.0231353	100		27.7772	4.91219	30730.2	611.143	64147.1	354041	100.962	22087.9	11711.2	5.02811	1500.76	3.64863	817.814	25075.6	1.29881	64.9118	93.1315	93.3362	506.363	62.9061	1.11163	545.845	54.9757	121.265	14.7267	62.5668	13.8544	2.75099	15.252	2.45344	16.1226	3.34128	9.6999	1.47467	10.127	1.46135
ATHO-G	2022-07-19	75.4617	0.253606	12.2625	3.29058	0.106725	0.103876	1.69455	4.15677	2.64673	0.0229793	100		29.1082	4.94596	30839.1	626.475	64893.2	352783	100.282	21970.5	12110.9	5.29565	1521.63	3.95444	826.582	25577.7	1.52981	65.3714	95.3225	96.1523	521.773	64.1022	1.10496	552.234	56.3877	122.396	14.9293	62.1999	14.0962	2.7754	15.6182	2.53475	16.7721	3.50794	10.3662	1.57449	10.7241	1.56794
ATHO-G	2022-07-19	75.593	0.247257	12.1349	3.24768	0.105181	0.10204	1.70557	4.20834	2.62877	0.0272677	100		28.1306	6.72608	31221.6	615.406	64217.7	353397	118.996	21821.4	12189.7	4.55087	1483.54	3.87668	814.629	25244.2	1.29825	65.1465	92.872	92.8957	502.555	60.7573	1.05446	541.331	54.8156	119.508	14.2738	59.5546	14.2922	2.7417	14.9896	2.48578	15.6726	3.35832	10.2515	1.47165	10.2979	1.51582
ATHO-G	2024-05-28	75.5413	0.249309	12.1955	3.24304	0.106137	0.103298	1.70257	4.16496	2.6693	0.0246104	100		28.7003	5.70083	30899.8	622.988	64538.4	353156	107.4	22157.9	12168.3	5.47293	1495.85	3.90842	822.035	25208.1	1.42374	65.7033	93.6674	95.3476	517.113	63.4092	1.0992	546.29	55.6164	120.883	14.5819	61.2714	14.4257	2.76403	15.2548	2.50044	16.1928	3.46038	10.4185	1.52438	10.6521	1.5325
ATHO-G	2024-05-28	75.5249	0.251337	12.196	3.29591	0.105663	0.102392	1.69369	4.199	2.60581	0.0253462	100		28.4351	5.69268	31152.4	617.529	64541.2	353079	110.611	21630.8	12104.8	5.37847	1508.02	3.90819	818.363	25619.1	1.37509	64.7895	94.4	93.4241	505.684	61.2556	1.05878	546.464	55.4496	120.823	14.5819	60.3556	13.9341	2.7484	15.3243	2.51542	16.1744	3.39233	10.1607	1.51244	10.3258	1.54242
ATHO-G	2024-05-28	75.5639	0.250614	12.1616	3.22083	0.106424	0.104135	1.71572	4.21429	2.63774	0.0247232	100		28.8405	5.639	31265.8	628.036	64359.3	353261	107.892	21895.9	12262.2	5.19672	1503.69	3.8482	824.256	25035.5	1.36862	64.9165	94.1184	95.3361	515.691	62.6175	1.07752	554.315	56.3973	122.947	14.8524	62.046	14.452	2.81537	15.2568	2.51966	16.3171	3.44092	10.3055	1.52838	10.525	1.59956
ATHO-G	2024-05-28	75.5046	0.249944	12.2272	3.31264	0.105445	0.101723	1.68263	4.15068	2.63996	0.0251696	100		28.3325	5.75141	30793.9	613.494	64706.2	352984	109.84	21914.3	12025.7	5.11596	1499.66	3.96556	816.673	25749.2	1.43076	65.5954	93.9154	93.6028	507.951	62.1464	1.08174	539.238	54.7662	118.985	14.3409	59.757	13.9539	2.7045	15.316	2.49639	16.0632	3.41572	10.2846	1.50986	10.4672	1.48386
ATHO-G	2024-05-28	75.5455	0.249256	12.1431	3.26256	0.106384	0.10268	1.73058	4.2093	2.62582	0.0247489	100		28.386	6.00081	31228.8	619.266	64261.4	353175	108.004	21796.9	12368.4	5.29745	1495.53	4.00688	823.948	25359.9	1.34688	65.4121	94.5511	94.6698	512.312	62.4271	1.09252	546.73	55.2478	120.209	14.5604	60.2946	14.1898	2.77494	15.3827	2.50528	16.2939	3.41272	10.3342	1.50106	10.4013	1.5382
ATHO-G	2024-05-28	75.5245	0.251338	12.2448	3.26968	0.105479	0.103139	1.66905	4.15691	2.64993	0.0251563	100		28.7804	5.42013	30840.1	622.032	64799.7	353077	109.782	21997.1	11928.7	5.10999	1508.03	3.81008	816.932	25415.2	1.45233	65.0662	93.5121	94.2218	511.038	62.2811	1.06605	546.746	55.9028	121.69	14.6289	61.4662	14.1993	2.74374	15.1942	2.51127	16.0898	3.44253	10.2512	1.53718	10.5841	1.54235
ATHO-G	2024-05-28	75.4327	0.252584	12.2398	3.2882	0.105613	0.10317	1.74435	4.16199	2.64726	0.0243657	100		28.6235	5.6387	30877.8	622.217	64772.8	352648	106.332	21974.9	12466.8	5.11368	1515.5	3.93828	817.976	25559.1	1.44416	65.4039	94.4493	95.5909	517.23	62.6196	1.06848	544.942	56.1298	121.357	14.6413	61.2773	14.377	2.71954	15.3127	2.56367	16.1361	3.46285	10.4195	1.51628	10.524	1.53948
ATHO-G	2024-05-28	75.6343	0.248005	12.1475	3.24666	0.106256	0.102599	1.65672	4.20398	2.62842	0.0255648	100		28.5211	5.76622	31189.4	618.776	64284.7	353590	111.565	21818.5	11840.6	4.98806	1488.03	3.881	822.952	25236.2	1.35391	65.1023	93.633	93.2973	506.112	62.0882	1.09087	548.195	54.9759	120.418	14.5341	60.4029	14.0049	2.79806	15.2666	2.45447	16.2432	3.39152	10.1685	1.52041	10.4546	1.53786
ATHO-G	2024-05-28	75.4011	0.250613	12.2482	3.30087	0.105913	0.103025	1.69933	4.22383	2.64234	0.0248592	100		28.6912	6.04392	31336.6	621.343	64817.3	352500	108.486	21934.1	12145.1	4.87687	1503.68	3.85836	820.299	25657.7	1.41715	66.1403	93.6908	94.3034	509.219	62.3121	1.09146	546.429	55.4357	121.212	14.6575	61.4547	14.182	2.77875	15.4548	2.51174	16.3523	3.42365	10.2819	1.52551	10.3858	1.55224
ATHO-G	2024-05-28	75.6704	0.24992	12.141	3.23297	0.105806	0.102751	1.6979	4.14228	2.63185	0.0251208	100		28.4443	5.3799	30731.6	619.693	64250.3	353759	109.627	21847	12134.9	5.01275	1499.52	3.95127	819.469	25129.9	1.38241	64.3081	94.295	94.483	513.725	62.395	1.06527	546.352	55.6366	120.531	14.5176	60.1925	14.1795	2.73352	15.129	2.50299	16.006	3.42762	10.2915	1.50894	10.594	1.52456
ATHO-G	2024-05-28	75.3444	0.252451	12.3198	3.29169	0.106086	0.103246	1.70494	4.20365	2.6501	0.0237302	100		28.5479	5.52987	31186.9	622.674	65196.1	352235	103.559	21998.5	12185.2	5.08791	1514.7	3.98371	821.635	25586.3	1.52255	65.3143	94.8883	95.2022	515.476	62.5446	1.09291	553.764	55.9509	122.133	14.6761	62.4929	14.2621	2.81283	15.4263	2.54444	16.4109	3.49447	10.4421	1.57745	10.8149	1.55704
ATHO-G	2024-05-28	75.7069	0.24829	12.0805	3.24623	0.105757	0.102549	1.69269	4.16403	2.62682	0.0262483	100		28.6103	5.88079	30892.9	618.474	63930	353930	114.548	21805.2	12097.7	5.00455	1489.74	3.83369	819.09	25233	1.29905	65.2284	93.1952	93.6855	507.802	62.162	1.06691	539.842	55.1759	119.765	14.5088	59.3918	14.1185	2.70824	15.1661	2.47431	15.987	3.36524	10.1516	1.46706	10.1949	1.52238
ATHO-G	2024-05-28	75.4858	0.252507	12.2361	3.27865	0.106643	0.104155	1.69608	4.1822	2.63249	0.0253862	100		28.3092	5.9367	31027.7	628.157	64753.6	352896	110.785	21852.3	12121.9	4.97411	1515.04	3.95605	825.948	25484.9	1.39243	65.2801	94.0258	94.4468	510.891	62.9309	1.08832	552.438	55.2393	120.677	14.6453	61.0504	14.1428	2.78761	15.2482	2.49446	16.1079	3.41697	10.322	1.52012	10.3269	1.52108
ATHO-G	2024-05-28	75.5698	0.248437	12.1635	3.2585	0.105284	0.101782	1.70131	4.18322	2.6437	0.0245241	100		28.8234	5.48551	31035.3	613.848	64369	353289	107.023	21945.4	12159.3	5.04421	1490.62	3.86697	815.422	25328.3	1.41051	65.2232	94.0668	94.4439	512.432	61.8437	1.07163	541.689	55.8662	121.167	14.5413	60.7471	14.2342	2.73382	15.3298	2.52223	16.2704	3.43979	10.2719	1.52027	10.6608	1.55599
ATHO-G	2024-05-28	75.5368	0.249817	12.1878	3.28718	0.106304	0.102944	1.70403	4.17859	2.62174	0.0248652	100		28.5917	5.59796	31001	620.854	64497.7	353134	108.512	21763	12178.7	5.33409	1498.9	3.84735	823.328	25551.2	1.417	65.1632	93.6056	94.1753	508.913	62.5438	1.0836	547.751	55.6367	121.343	14.5376	60.793	14.1993	2.77127	15.3641	2.51565	16.0172	3.40267	10.2863	1.52583	10.5086	1.53581
ATHO-G	2024-05-28	75.5284	0.250911	12.2054	3.24961	0.10562	0.10293	1.69329	4.18524	2.65354	0.0250856	100		28.537	5.81073	31050.3	620.773	64590.8	353095	109.473	22027	12101.9	5.16937	1505.47	3.96942	818.03	25259.2	1.38044	65.3324	94.4107	94.6535	514.038	62.2137	1.07552	545.832	55.4392	120.449	14.641	60.9119	14.1739	2.74756	15.212	2.49894	16.3452	3.44985	10.2976	1.51179	10.4578	1.53993
ATHO-G	Mean	75.4634	0.251258	12.243	3.27128	0.106021	0.10325	1.70993	4.18936	2.63739	0.0250289	100		28.6847	5.73067	31080.9	622.699	64790.2	352792	109.226	21893	12220.9	5.02798	1507.55	3.91528	821.135	25427.7	1.38894	65.3149	94.4775	94.887	513.734	62.4103	1.09352	548.738	55.8063	121.296	14.6427	61.1265	14.2752	2.77364	15.355	2.51695	16.263	3.44959	10.3458	1.52601	10.5437	1.55259
ATHO-G	2SD	0.62785	0.0111787	0.465215	0.0705827	0.00252237	0.00311758	0.106449	0.0782724	0.0637318	0.0023249	3.98009e-14		1.1684	0.787645	580.703	18.8021	2461.92	2935.2	10.1459	529.037	760.792	0.564725	67.0719	0.269459	19.5358	548.639	0.215555	1.50655	4.15954	5.24535	24.2833	1.68874	0.102061	20.9671	2.37128	4.03145	0.561931	2.9915	0.885145	0.148444	0.835108	0.16114	0.968792	0.222323	0.58207	0.11087	0.653354	0.125887
ATHO-G	GEOREM	75.5365	0.254786	12.1898	3.26725	0.105911	0.102914	1.69857	4.18153	2.63778	0.024979	100		28.576	5.69521	31026.9	620.647	64532.6	353107	109.004	21893.6	12139.7	6.99412	1528.72	3.90672	820.235	25396.8	1.39882	65.2452	94.021	94.4206	511.57	62.3476	1.07909	546.541	55.5533	120.898	14.5877	60.8489	14.1881	2.75768	15.2872	2.50789	16.1864	3.42712	10.2914	1.51872	10.4912	1.53871
Secondary referencew glasses (analyzed as unknown)
STHS60/8-G	2021-03-16	64.5292	0.661637	17.3406	4.31956	0.0730076	2.0669	5.04861	4.53114	1.22712	0.202195	100		20.5625	12.8515	33616.6	12465.5	91766.5	301674	882.379	10186.4	36082.4	9.30284	3969.82	88.2017	565.444	33575.9	3.27763	30.4736	463.391	10.7151	109.682	6.58722	1.48624	277.192	10.7984	24.2372	2.83844	11.782	2.55365	0.902511	2.30755	0.33058	1.95473	0.363182	1.14683	0.15223	1.01713	0.160309
STHS60/8-G	2021-03-16	64.8292	0.649481	17.3503	4.20582	0.0740439	2.04222	4.93203	4.48024	1.24195	0.194726	100		20.1121	13.401	33238.9	12316.6	91817.5	303077	849.784	10309.4	35249.2	8.98033	3896.89	87.0948	573.47	32691.8	3.01134	29.1246	449.449	10.3945	107.915	6.29826	1.35755	282.913	10.7682	24.3286	2.80134	11.6986	2.55451	0.919996	2.49421	0.341994	1.9847	0.363464	1.04319	0.157497	0.968134	0.155088
STHS60/8-G	2021-03-16	64.6828	0.655504	17.1084	4.48207	0.077011	2.08338	5.08975	4.39107	1.24557	0.184467	100		21.8825	12.4616	32577.4	12564.8	90537.5	302392	805.014	10339.5	36376.5	8.37392	3933.03	86.664	596.45	34839.1	2.83331	30.5046	457.118	10.4777	111.278	6.65119	1.52784	286.423	11.4015	24.5275	2.90962	11.6933	2.63662	0.879134	2.63867	0.335923	2.09785	0.397293	1.0248	0.171992	1.0962	0.160718
STHS60/8-G	2021-03-16	64.7668	0.675258	16.9157	4.49652	0.0767731	2.09892	4.95946	4.58563	1.23535	0.189531	100		20.8303	12.4026	34020.8	12658.6	89517.9	302785	827.112	10254.7	35445.3	8.99049	4051.55	87.9271	594.607	34951.5	3.13378	30.9228	477.774	11.1168	112.985	6.78312	1.52883	288.048	11.6598	24.8239	2.93616	11.641	2.72007	0.962821	2.42075	0.342246	2.04335	0.412139	1.14654	0.16216	1.10837	0.151515
STHS60/8-G	2021-07-05	63.3862	0.710756	17.7862	4.58433	0.0759647	2.16439	5.37059	4.48252	1.25102	0.188019	100		21.5557	12.423	33255.8	13053.4	94124.7	296330	820.516	10384.7	38383.6	9.64387	4264.53	94.6717	588.347	35634	2.76282	29.6453	495.93	11.5122	120.39	6.87639	1.53814	303.456	12.3874	25.6556	3.13541	12.9211	2.69606	1.02594	2.79297	0.392891	2.18067	0.423406	1.1404	0.16326	1.06273	0.171922
STHS60/8-G	2021-07-05	63.2764	0.69432	17.6212	4.61889	0.0780145	2.14421	5.60332	4.529	1.24684	0.18781	100		21.6232	10.4694	33600.6	12931.7	93251.2	295817	819.603	10350.1	40046.9	9.75575	4165.92	95.1391	604.222	35902.6	2.82964	29.6093	496.516	11.5991	118.979	6.72599	1.57491	300.463	12.0785	25.418	3.22387	12.5159	3.00904	0.964082	2.53193	0.376279	2.15624	0.477171	1.16634	0.170966	1.13024	0.151422
STHS60/8-G	2021-07-05	64.1593	0.672582	17.3791	4.40753	0.0758746	2.0727	5.28216	4.49923	1.28192	0.16957	100		21.1398	11.7684	33379.8	12500.4	91970.3	299945	740.002	10641.2	37751.6	9.23343	4035.49	93.3938	587.649	34259.8	2.80435	29.8074	484.883	11.4158	116.143	6.7755	1.58352	292.375	11.5074	24.247	2.98127	12.5246	2.68752	0.899351	2.36928	0.355192	2.05815	0.406499	1.16569	0.162147	1.0626	0.155496
STHS60/8-G	2021-07-05	63.5683	0.683437	17.782	4.45166	0.0752595	2.11506	5.37701	4.52934	1.24984	0.168083	100		21.1854	11.911	33603.2	12755.9	94102.3	297182	733.516	10375	38429.5	9.49903	4100.62	92.9497	582.885	34602.8	3.01438	29.8535	484.939	11.1299	117.682	6.85697	1.62513	297.719	11.8743	24.9617	3.08221	12.7478	2.6356	0.95303	2.5197	0.355994	2.09526	0.398301	1.15993	0.170274	1.14595	0.158905
STHS60/8-G	2022-07-19	63.8034	0.678722	17.5922	4.59346	0.0766198	2.13465	5.16667	4.53473	1.24799	0.171536	100		20.7843	11.2705	33643.2	12874.1	93098	298281	748.583	10359.6	36926.2	11.0125	4072.33	92.2199	593.42	35705	4.746	31.0334	494.341	11.3972	118.374	6.64889	1.58614	302.851	12.0626	26.449	3.08308	12.1501	2.95264	0.949502	2.59891	0.370737	2.05686	0.43022	1.16956	0.175228	1.17136	0.204642
STHS60/8-G	2022-07-19	64.2718	0.688341	17.4489	4.41229	0.075502	2.06422	5.11929	4.49351	1.23035	0.195823	100		20.5961	12.6235	33337.3	12449.3	92339.6	300470	854.573	10213.2	36587.6	10.6153	4130.05	94.6156	584.763	34296.7	3.22723	29.6244	476.587	11.351	119.632	6.78079	1.61121	295.698	11.8981	24.7215	3.09887	12.7367	2.79182	0.911136	2.81043	0.364804	2.1004	0.417512	1.16413	0.196214	1.06616	0.162411
STHS60/8-G	2022-07-19	63.8438	0.673255	17.7625	4.40444	0.0745887	2.04772	5.26947	4.50496	1.24233	0.176967	100		21.0516	12.2401	33422.3	12349.8	93999	298470	772.284	10312.6	37660.9	9.61693	4039.53	94.4899	577.69	34235.7	2.66309	29.4398	485.518	11.4912	121.298	6.52663	1.5672	296.131	11.7621	25.1962	3.13016	12.3887	2.94714	0.949611	2.45187	0.426275	2.23328	0.470393	1.19243	0.15106	1.0096	0.168259
STHS60/8-G	2022-07-19	64.0151	0.685331	17.542	4.5949	0.0781054	2.11727	4.99973	4.54665	1.24218	0.178778	100		22.6322	14.7212	33731.6	12769.3	92832	299271	780.185	10311.3	35733.1	8.93234	4111.99	96.3334	604.926	35716.1	3.41558	29.6474	481.71	10.6866	114.558	6.90016	1.44376	311.949	12.0919	25.4431	3.06882	12.7882	2.63234	0.893605	2.59306	0.312681	1.99545	0.400133	1.18409	0.170842	1.11221	0.174573
STHS60/8-G	2022-07-19	64.3923	0.679144	17.0536	4.45369	0.076812	2.05704	5.39345	4.47449	1.23832	0.181153	100		21.5485	11.2449	33196.3	12406	90247.5	301034	790.553	10279.3	38547	10.253	4074.86	97.34	594.909	34618.6	3.59962	30.0053	462.794	11.0843	113.287	7.03192	1.46083	295.344	11.429	24.8133	2.88451	12.7013	2.37055	0.870909	2.63587	0.351962	2.26541	0.409696	1.15204	0.14729	0.878245	0.146233
STHS60/8-G	2022-07-19	64.7055	0.656477	16.9109	4.41805	0.0750771	2.00617	5.28364	4.50252	1.25084	0.190882	100		20.5799	15.6878	33404.2	12099.2	89492.3	302498	833.01	10383.2	37762.2	10.2176	3938.86	98.2173	581.472	34341.5	3.45584	30.0145	472.1	11.1128	117.684	6.82849	1.49088	289.079	11.2749	24.416	2.9822	11.6226	2.85529	0.963993	2.45382	0.351183	2.18326	0.455503	1.14893	0.178919	1.02295	0.159369
STHS60/8-G	2024-05-28	65.0132	0.671349	16.7621	4.39291	0.0760464	2.00348	5.09001	4.54632	1.27926	0.165373	100		20.2503	12.3521	33729.1	12083	88705	303937	721.689	10619.2	36378.3	9.9545	4028.09	96.0761	588.98	34146.1	3.27399	30.1438	461.406	10.8864	115.235	6.70072	1.57373	289.99	11.1481	24.0359	2.90453	12.1577	2.4708	0.865514	2.4793	0.360949	1.94914	0.400713	1.09996	0.148593	1.05113	0.157191
STHS60/8-G	2024-05-28	64.265	0.677416	17.4337	4.35531	0.0754807	2.07924	5.24244	4.45336	1.25223	0.165814	100		20.6074	12.3144	33039.5	12539.9	92259.1	300439	723.612	10394.7	37467.7	9.69483	4064.5	95.9403	584.598	33853.8	3.38828	29.5752	479.685	11.167	117.793	6.72438	1.54991	295.951	11.7572	24.5808	3.00622	12.4713	2.70745	0.902499	2.40516	0.356452	2.09291	0.404421	1.09564	0.152775	1.07495	0.149041
STHS60/8-G	2024-05-28	64.5741	0.673853	17.2208	4.41952	0.0738356	1.98984	5.14063	4.46498	1.26782	0.174611	100		20.6491	13.0244	33125.7	12000.7	91132.3	301884	762.001	10524.2	36740.1	9.42248	4043.12	94.1484	571.856	34353	3.23306	29.2753	466.254	11.3476	117.855	6.70089	1.55147	290.377	11.5476	24.1384	2.96997	12.0989	2.61257	0.929657	2.66853	0.346391	2.05968	0.419857	1.14924	0.166492	1.05951	0.157017
STHS60/8-G	2024-05-28	64.7037	0.670916	17.0197	4.44617	0.0744592	2.00642	5.15972	4.4838	1.26014	0.175001	100		20.4436	12.46	33265.3	12100.7	90068.3	302490	763.705	10460.4	36876.5	9.55167	4025.49	94.2026	576.687	34560.1	3.38082	29.8516	469.756	11.3403	118.097	6.79855	1.50447	294.694	11.5526	24.4051	2.9351	11.9557	2.70165	0.989809	2.50364	0.370378	2.05582	0.411618	1.19486	0.147852	1.02881	0.149148
STHS60/8-G	2024-05-28	65.1741	0.661397	16.6987	4.43767	0.0751865	1.97479	5.00461	4.52929	1.27154	0.172692	100		20.5926	12.0096	33602.8	11909.9	88369.5	304689	753.628	10555.1	35767.9	9.27833	3968.38	93.8228	582.32	34494	3.25868	30.4391	456.755	10.9117	110.316	6.57806	1.51205	281.876	10.7833	23.5636	2.87347	11.3909	2.57155	0.901168	2.34595	0.34845	2.01373	0.373933	1.14433	0.151047	1.07448	0.156457
STHS60/8-G	Mean	64.3137	0.674694	17.3015	4.44709	0.0756664	2.06677	5.18593	4.5033	1.25067	0.180686	100		20.9804	12.5072	33410	12464.7	91559.5	300667	788.513	10381.8	37063.8	9.59627	4048.16	93.3394	586.037	34567.3	3.22681	29.9469	474.574	11.1125	115.747	6.72495	1.5302	293.291	11.5675	24.7349	2.99186	12.2098	2.68983	0.928119	2.52745	0.35744	2.08299	0.412392	1.14152	0.162992	1.06004	0.160511
STHS60/8-G	2SD	1.09068	0.0291395	0.685147	0.204111	0.00272721	0.108814	0.348018	0.0858049	0.0306849	0.0219217	4.78409e-14		1.26489	2.34737	636.587	656.257	3625.8	5098.91	95.6661	254.716	2487.29	1.25338	174.837	6.88428	21.1223	1586.55	0.908602	1.05081	28.0572	0.704015	7.7398	0.321394	0.128482	16.6719	0.93061	1.348	0.228228	0.95166	0.330714	0.0852508	0.279633	0.0487584	0.177786	0.0615613	0.0912846	0.0258141	0.133217	0.0260996
STHS60/8-G	GEOREM	63.8321	0.704458	17.8369	4.37906	0.0761576	1.97409	5.29095	4.44921	1.29268	0.16434	100		20.7429	11.8245	33013.1	11905.2	94428.7	298393	717.15	10729.2	37814.4	11.5239	4226.75	90.4873	589.808	34039.1	2.73566	30.7637	483	11.4236	118.245	6.9544	1.75363	298.618	12.0249	26.1541	3.20664	13.027	2.78577	0.954977	2.59537	0.37177	2.2246	0.420871	1.18245	0.172357	1.13234	0.168348
BCR-2G	2021-03-16	53.4027	2.35973	14.6097	12.7535	0.203587	3.94528	7.4584	3.13057	1.73642	0.40007	100		9.65023	5.13227	23225.7	23794	77314.8	249658	1745.9	14414	53305.2	33.071	14158.4	470.45	1576.78	99133.1	1.52846	51.0797	373.122	38.4812	211.194	12.8808	1.21389	705.757	26.9666	50.7616	7.03945	29.7628	6.79734	2.05926	7.93828	1.1834	7.31632	1.4596	4.28183	0.55618	3.84685	0.601534
BCR-2G	2021-03-16	53.4427	2.31666	14.437	12.7981	0.204872	3.88607	7.6123	3.17344	1.7365	0.392341	100		8.60795	4.84604	23543.7	23436.9	76400.8	249845	1712.18	14414.7	54405.1	33.3007	13899.9	468.749	1586.73	99479.3	1.37593	50.1142	371.332	39.2082	206.749	12.7115	1.17832	680.07	27.672	50.6622	6.8948	29.1373	7.25835	1.98492	7.56109	1.15084	7.22887	1.51074	4.46402	0.545568	3.8954	0.585072
BCR-2G	2021-03-16	54.1939	2.38439	13.9066	12.9026	0.205049	3.82684	7.27836	3.07654	1.80089	0.424826	100		9.28321	6.17609	22824.9	23079.7	73593.5	253357	1853.94	14949.2	52018.4	34.2238	14306.4	447.345	1588.1	100292	0.868044	48.8322	343.675	35.4332	188.857	12.9671	1.21919	688.44	25.1532	51.6753	6.54541	27.862	6.74543	1.94045	7.16912	1.03796	6.17842	1.28092	3.76103	0.566861	3.59399	0.505742
BCR-2G	2021-03-16	54.6838	2.34785	13.5664	12.967	0.205059	3.80791	7.13074	3.093	1.78371	0.414555	100		9.63102	5.98651	22947	22965.5	71793.5	255647	1809.12	14806.5	50963.4	33.2583	14087.1	445.072	1588.18	100792	0.923278	49.1579	339.922	34.7847	188.949	12.4937	1.23232	674.607	25.1074	50.7373	6.56746	28.8283	6.46614	1.93759	6.83445	1.04779	6.21014	1.322	3.62018	0.500124	3.39761	0.512066
BCR-2G	2021-03-16	55.5755	2.23581	13.1716	12.7969	0.197775	3.80936	6.96021	3.10778	1.72522	0.419871	100		8.75364	4.61178	23056.6	22974.2	69704.2	259815	1832.32	14321.1	49744.6	32.9695	13414.8	447.962	1531.77	99470.3	0.859008	48.4106	329.934	35.2942	187.63	12.2756	1.20478	648.217	24.5413	50.5598	6.26599	27.8115	6.37327	1.93962	6.77999	1.02839	6.15116	1.37115	3.5654	0.529051	3.60284	0.508057
BCR-2G	2021-03-16	55.0926	2.27068	13.3169	13.0258	0.201836	3.79836	7.10264	3.06056	1.71604	0.414616	100		8.77406	5.35287	22706.3	22907.9	70472.8	257558	1809.38	14244.9	50762.6	33.6211	13624.1	448.819	1563.22	101250	0.940069	48.9811	336.607	35.6922	188.29	12.5075	1.17555	665.227	25.244	51.7447	6.45149	28.4474	6.69123	1.97509	6.88614	1.02336	6.46584	1.31798	3.83613	0.530352	3.52299	0.516319
BCR-2G	2021-07-05	54.0361	2.34211	13.7844	13.2491	0.20324	3.87897	7.34828	3.02399	1.73108	0.402721	100		9.59685	7.83139	22435	23394.1	72947.1	252619	1757.47	14369.7	52518.2	34.6328	14052.6	464.233	1574.1	102985	1.36392	47.7765	345.858	35.5671	189.852	12.6515	1.34985	678.45	25.2122	52.2908	6.55262	28.9242	6.2287	2.07629	6.9694	1.02928	6.63658	1.28795	3.68883	0.542432	3.57255	0.527314
BCR-2G	2021-07-05	54.295	2.3516	13.602	13.2734	0.201294	3.87238	7.20547	3.07449	1.72343	0.40093	100		9.63962	5.18833	22809.7	23354.3	71981.8	253829	1749.66	14306.2	51497.5	34.7273	14109.6	464.9	1559.02	103174	1.26949	49.1537	341.76	34.9297	186.726	12.7229	1.22079	679.54	24.7795	52.5753	6.43326	28.4057	6.58852	2.0402	6.88051	1.05837	6.35549	1.30381	3.73255	0.538689	3.28468	0.534209
BCR-2G	2021-07-05	54.7943	2.25709	13.2316	13.3835	0.202103	3.7635	7.08676	3.1359	1.75668	0.388557	100		9.22533	5.92046	23265.3	22697.6	70021.4	256164	1695.66	14582.2	50649.1	33.5393	13542.6	478.066	1565.29	104030	1.07295	48.9475	335.539	33.5063	180.171	12.7165	1.22473	668.802	23.9575	51.3777	6.50209	27.7623	6.49124	1.93517	6.731	0.971558	6.20009	1.21547	3.57504	0.502647	3.38473	0.521592
BCR-2G	2021-07-05	54.714	2.31066	13.3941	13.2075	0.203274	3.78933	7.20228	3.03183	1.71835	0.428651	100		8.77047	5.46614	22493.2	22853.4	70881.4	255788	1870.63	14264	51474.7	33.0043	13864	467.017	1574.36	102662	1.04807	47.4452	340.042	35.1475	184.891	12.8238	1.2086	677.017	24.7075	52.2988	6.52883	29.2326	6.87894	2.08142	7.05129	1.04085	6.28485	1.2653	3.91703	0.50109	3.55602	0.522249
BCR-2G	2021-07-05	54.9255	2.30074	13.5662	12.9044	0.199862	3.72099	7.26463	3.03067	1.68513	0.401795	100		9.42568	4.77141	22484.5	22441.3	71792.4	256777	1753.43	13988.3	51920.3	34.2188	13804.5	481.368	1547.93	100306	1.08669	47.6284	338.008	34.8419	184.558	12.6786	1.24211	670.68	24.7614	51.6773	6.49053	27.5631	6.73206	1.99883	6.79726	1.01267	6.50413	1.38553	3.69642	0.489264	3.49912	0.511127
BCR-2G	2021-07-05	54.549	2.30591	13.5654	13.332	0.206236	3.81635	7.07744	3.02892	1.71431	0.404431	100		8.95429	5.27366	22471.6	23016.4	71788	255017	1764.94	14230.5	50582.5	33.1101	13835.4	487.988	1597.29	103630	1.25718	47.8426	337.564	33.6232	181.246	12.3361	1.33313	666.354	24.6195	52.5901	6.5395	28.5537	5.98654	2.11761	6.906	0.987604	6.19778	1.28514	3.70062	0.49885	3.36245	0.467588
BCR-2G	2021-07-05	55.1415	2.27681	13.3637	12.8787	0.20218	3.72147	7.14747	3.08986	1.75001	0.428296	100		9.26984	4.9427	22923.6	22444.2	70720.8	257787	1869.08	14526.8	51083	32.8662	13660.8	476.117	1565.88	100106	1.13844	49.3389	335.026	34.3514	185.019	12.7977	1.1554	663.192	24.4695	51.1499	6.36016	28.0441	6.76288	1.99907	7.08168	1.05365	6.29053	1.33948	3.8046	0.463411	3.42451	0.53182
BCR-2G	2021-07-05	55.0612	2.25681	13.4195	12.8481	0.200978	3.75602	7.16994	3.1295	1.74895	0.408966	100		9.67509	5.33818	23217.7	22652.6	71016.1	257411	1784.73	14518	51243.5	32.6881	13540.8	468.144	1556.58	99868.2	1.06881	48.6218	337.688	34.1591	185.659	12.7884	1.22754	667.999	24.6159	52.1254	6.44916	27.9852	6.57987	2.005	6.81874	1.02788	6.45417	1.37385	3.77402	0.535462	3.21784	0.504909
BCR-2G	2024-05-28	56.2206	2.23074	12.9109	12.8742	0.199184	3.54199	6.81223	3.06207	1.75238	0.395696	100		9.22933	5.10091	22717.5	21361.7	68324.7	262831	1726.82	14546.5	48687	33.1101	13384.4	474.449	1542.68	100071	1.13532	48.6534	319.675	32.6779	173.638	12.5943	1.20301	646.355	23.8603	49.1403	6.16418	27.1172	6.14567	1.9826	6.2438	0.939175	5.95186	1.14986	3.4051	0.488425	3.11063	0.482606
BCR-2G	Mean	54.6752	2.30317	13.5897	13.013	0.202435	3.79565	7.19048	3.08328	1.73861	0.408421	100		9.23244	5.46258	22874.8	22891.6	71916.9	255607	1782.35	14432.2	51390.3	33.4894	13819	466.045	1567.86	101150	1.12904	48.7989	341.717	35.1799	188.229	12.6631	1.22595	672.047	25.0445	51.4244	6.519	28.3625	6.58174	2.00487	6.97658	1.03952	6.42842	1.32459	3.78819	0.519227	3.48481	0.522147
BCR-2G	2SD	1.48869	0.0951876	0.903192	0.431421	0.00477003	0.187622	0.385964	0.090998	0.0573494	0.0257129	3.22272e-14		0.753931	1.58878	675.114	1131.55	4779.69	6959.62	112.211	476.057	2758.48	1.31134	571.126	26.6341	36.9439	3353.43	0.39502	1.91986	27.6267	3.42938	18.8578	0.386672	0.10478	29.3351	2.03384	1.88637	0.430884	1.43865	0.637163	0.116524	0.766412	0.122418	0.764312	0.179404	0.539746	0.0587378	0.423426	0.0678021
BCR-2G	GEOREM	55.1612	2.30176	13.5875	12.5735	0.192659	3.60982	7.15879	3.2752	1.76435	0.375177	100		9.12594	6.08396	24302	21769.9	71932.3	257860	1637.21	14644.1	51163.9	33.4618	13810.6	430.947	1492.06	97735.7		47.6577	346.786	35.4898	186.575	12.6749	1.17623	692.557	25.0456	54.0458	6.79375	29.3044	6.68221	1.99757	6.80389	1.03427	6.53012	1.28777	3.75177	0.517136	3.43744	0.510039
KL2-G	2021-03-16	50.7074	2.60224	13.0486	11.3717	0.169135	7.71721	11.354	2.25918	0.462933	0.307598	100		6.22153	2.71103	16760.9	46542.5	69053.3	237057	1342.36	3842.81	81146.7	30.8755	15613.4	335.16	1309.95	88392.5	0.157209	9.1494	371.266	25.1301	152.051	15.1757	0.126679	125.772	13.0157	33.1433	4.50243	22.1631	5.61016	1.90848	6.05658	0.877704	5.12087	1.05135	2.59318	0.346333	1.96138	0.305759
KL2-G	2021-03-16	50.8475	2.52179	13.4674	11.2024	0.170994	7.9104	10.8339	2.26584	0.455176	0.324566	100		5.73143	2.58406	16810.2	47707.6	71269.6	237712	1416.41	3778.41	77429.6	31.0454	15130.8	335.255	1324.35	87076.5	0.113862	8.67238	357.189	24.5615	148.104	14.7583	0.120965	118.419	12.5925	31.054	4.38634	21.208	5.40192	2.07268	6.04782	0.850423	4.96641	0.942208	2.4668	0.315872	1.84436	0.294004
KL2-G	2021-03-16	51.0097	2.51146	13.069	11.268	0.168559	7.86313	11.0653	2.26087	0.468114	0.31593	100		5.74697	3.10825	16773.4	47422.6	69161	238470	1378.72	3885.81	79083.6	30.2151	15068.8	321.505	1305.49	87585.9	0.279693	8.74473	360.271	24.3491	149.306	15.1363	0.123782	122.27	12.7004	31.0146	4.36381	21.103	5.54134	1.93063	5.70994	0.845158	4.90333	0.944042	2.55708	0.305261	2.19697	0.27056
KL2-G	2021-03-16	50.8014	2.58979	13.4023	10.9833	0.168068	7.7962	11.2506	2.2362	0.468356	0.303742	100		5.68953	3.00164	16590.3	47018.9	70925.2	237496	1325.53	3887.82	80408.2	31.6294	15538.7	313.599	1301.69	85373.4	0.179438	8.84813	359.155	25.2539	152.519	14.3509	0.124856	117.86	13.0514	31.3319	4.31587	22.4229	5.47159	2.06493	5.85485	0.940269	5.25396	1.00356	2.49755	0.354219	1.91975	0.31455
KL2-G	2021-03-16	49.8898	2.60318	13.439	11.3145	0.167938	7.91075	11.7334	2.19556	0.4523	0.293491	100		5.8657	2.27116	16288.8	47709.8	71119.1	233235	1280.79	3754.54	83858.9	31.1689	15619.1	333.072	1300.68	87947.9	0.18817	8.78757	365.909	26.7642	157.9	15.5342	0.118664	122.371	13.4096	31.4001	4.72737	21.787	5.73551	2.03839	6.32732	0.897892	5.41607	1.03281	2.50924	0.336253	2.35644	0.322359
KL2-G	2021-03-16	50.4529	2.56652	13.4736	11.4064	0.174475	7.93206	11.0009	2.25675	0.45843	0.277929	100		6.18578	2.78595	16742.8	47838.3	71302.5	235867	1212.88	3805.43	78623.6	31.9152	15399.1	323.3	1351.31	88661.7	0.37015	9.24463	357.905	25.9884	156.325	14.922	0.123505	123.92	13.9836	32.8676	4.6645	21.6351	5.8109	2.0092	6.14831	0.927623	5.44326	1.04389	2.82467	0.33729	2.32593	0.336252
KL2-G	2021-03-16	50.8851	2.52279	13.4271	11.084	0.166042	7.92581	10.9767	2.23413	0.469402	0.308964	100		6.00605	2.31034	16575	47800.5	71056.2	237888	1348.32	3896.51	78450.2	31.8409	15136.7	336.151	1286	86156.2	0.137723	8.95341	367.511	25.9411	151.293	14.6873	0.124996	123.88	13.3253	31.9549	4.43893	21.0031	5.57233	2.01689	6.17543	0.896935	5.27822	0.952556	2.49288	0.340131	2.14617	0.277922
KL2-G	2021-03-16	50.896	2.53759	13.1722	11.2569	0.165717	7.93265	11.0696	2.20299	0.460121	0.306251	100		5.91349	2.87316	16344	47841.8	69707.1	237939	1336.48	3819.47	79114.5	32.1084	15225.6	328.117	1283.48	87500.2	0.116993	8.78835	361.278	26.3336	156.288	14.637	0.116869	120.929	13.4273	32.2049	4.43856	21.8382	5.6557	1.99835	6.31971	0.894889	5.19458	0.981163	2.62229	0.322524	2.21144	0.288973
KL2-G	2021-03-16	49.237	2.60672	13.647	11.4375	0.168657	8.00408	11.9625	2.19822	0.464909	0.273483	100		5.4831	3.18001	16308.6	48272.6	72219.8	230183	1193.48	3859.21	85496.3	32.619	15640.3	329.279	1306.25	88903.4	0.193275	8.81428	365.991	26.5577	157.577	14.9423	0.138384	123.624	13.6664	32.0321	4.74651	22.0267	5.76217	2.12046	6.28538	0.898049	5.42406	0.986806	2.68617	0.355174	2.14283	0.291336
KL2-G	2021-03-16	49.4621	2.56737	13.3003	11.4191	0.169272	8.27145	11.832	2.26973	0.454263	0.254498	100		5.89014	3.00087	16839.2	49885.1	70385.1	231235	1110.63	3770.84	84563.5	32.8956	15404.2	318.597	1311.01	88760.3	0.161977	8.67405	382.899	28.4447	166.142	14.6963	0.122721	128.432	14.431	33.4267	4.80148	22.6612	6.06685	2.22411	6.5017	0.96804	5.58293	1.03154	2.87568	0.36645	2.51668	0.337789
KL2-G	2021-03-16	48.665	2.69257	13.985	11.1651	0.167308	8.00249	12.4194	2.21165	0.449684	0.241832	100		5.89698	2.83432	16408.3	48263	74008.5	227509	1055.35	3732.83	88761.1	33.6969	16155.4	305.423	1295.8	86786.6	0.18194	8.75143	404.797	30.9815	179.419	15.1487	0.144957	133.132	15.6219	34.1591	4.84703	24.7344	6.85957	2.22556	7.33203	1.00774	6.07302	1.11385	3.17816	0.413804	2.62115	0.369009
KL2-G	2021-07-05	50.1663	2.60131	13.3891	11.7084	0.172995	7.95119	11.0118	2.23255	0.478079	0.288197	100		5.94409	2.65475	16563.3	47953.6	70855.3	234527	1257.69	3968.53	78701.4	32.4593	15607.9	342.3	1339.85	91009.8	0.391238	8.72026	358.637	24.7444	149.656	15.1488	0.106875	124.528	13.0848	31.8481	4.47332	21.4281	5.14788	2.06181	5.86011	0.895017	5.21067	0.922255	2.58759	0.31792	2.09789	0.310683
KL2-G	2021-07-05	50.2247	2.58003	13.1841	11.8807	0.169432	7.94703	10.9526	2.29248	0.477932	0.290896	100		6.73839	3.06755	17007.9	47928.5	69770.4	234801	1269.47	3967.32	78278.4	31.0326	15480.2	338.531	1312.25	92348.9	0.40109	8.96004	352.768	24.4887	146.43	15.5111	0.100681	121.05	12.8637	32.3362	4.44982	20.5978	5.33304	2.08093	6.01745	0.867775	4.73215	0.939682	2.57377	0.304946	2.0707	0.252961
KL2-G	2021-07-05	50.1017	2.63871	13.3927	11.6137	0.171151	7.84264	11.2606	2.23733	0.457907	0.28344	100		5.89929	3.36734	16598.8	47298.9	70874.3	234226	1236.93	3801.08	80479.8	32.2524	15832.3	366.064	1325.56	90273.5	0.265229	8.75875	366.562	24.6385	151.15	15.2925	0.169584	125.094	13.1686	32.7502	4.46772	21.5835	5.70752	2.0922	6.31707	0.856316	4.84887	0.96783	2.56201	0.306844	1.99713	0.284982
KL2-G	2021-07-05	50.4442	2.61678	13.3162	11.598	0.169791	7.77011	11.1057	2.23588	0.462585	0.280717	100		6.19908	2.90849	16588	46861.5	70469.2	235827	1225.05	3839.92	79372.5	31.7876	15700.7	346.632	1315.03	90151.6	0.193079	8.84712	360.338	25.1281	150.683	15.305	0.166239	122.838	13.541	32.2048	4.61639	22.0028	5.74811	2.09146	5.97606	0.892138	4.99264	0.919438	2.52814	0.341485	2.03374	0.278025
KL2-G	2022-07-19	51.3394	2.56124	13.0613	10.944	0.165521	7.62792	11.2686	2.24093	0.474398	0.316654	100		5.33765	3.20465	16625.5	46004	69120.3	240012	1381.88	3937.98	80536.6	32.5866	15367.4	349.032	1281.96	85068	0.222695	8.65191	357.041	25.8633	155.02	15.0625	0.110371	119.551	13.0463	31.579	4.44025	20.9219	5.74551	1.87424	6.23016	0.867285	5.33958	0.940864	2.54974	0.358597	2.12401	0.32344
KL2-G	2022-07-19	51.652	2.46553	13.1144	11.25	0.170591	7.84141	10.463	2.27828	0.467661	0.297153	100		6.28281	2.79965	16902.6	47291.5	69401.1	241473	1296.78	3882.06	74779.2	30.375	14793.2	353.298	1321.22	87446.3	0.0383855	8.568	341.879	23.7515	144.484	14.6807	0.0949926	119.593	12.3134	31.0547	4.26011	20.2416	4.94839	1.9237	5.59709	0.906929	4.77534	0.927864	2.51958	0.317105	1.97932	0.28208
KL2-G	2022-07-19	51.5833	2.5523	13.1581	11.1893	0.172885	7.46599	10.8066	2.30311	0.475826	0.292668	100		5.76221	3.58435	17086.8	45027.4	69632.6	241152	1277.2	3949.83	77234.4	31.4673	15313.8	355.966	1339	86974.1	0.0923667	9.33176	354.506	25.8795	152.773	15.1783	0.0913179	122.292	13.1105	31.9594	4.51917	21.8838	5.34877	2.00868	6.45994	0.88529	5.33246	1.02547	2.59675	0.338102	2.18301	0.331148
KL2-G	2022-07-19	51.6981	2.55382	12.6439	11.2085	0.171387	7.49821	11.1934	2.26566	0.464992	0.302032	100		6.14187	3.10554	16808.9	45221.7	66911.3	241689	1318.07	3859.9	79999.2	32.19	15322.9	352.076	1327.4	87124	0.106433	8.91995	342.898	25.152	147.434	14.8387	0.111601	120.873	12.8095	30.8463	4.25726	20.2381	5.34985	1.85214	5.60221	0.846228	5.20812	0.924314	2.39056	0.308101	1.96338	0.265177
KL2-G	2022-07-19	51.1405	2.59017	13.3411	11.0268	0.167757	7.42046	11.2475	2.28585	0.476605	0.303296	100		5.99175	2.04689	16958.7	44752.8	70601	239082	1323.58	3956.3	80385.8	32.8542	15541	345.541	1299.28	85711.4	0.26498	8.95407	362.554	26.6421	156.817	15.2494	0.0930198	121.424	13.6045	31.1497	4.60158	21.6684	5.96113	1.8843	6.34304	0.926628	5.39096	1.01517	2.65455	0.33943	2.0636	0.282872
KL2-G	2022-07-19	51.2877	2.39758	13.0368	11.1122	0.170137	7.86199	11.1307	2.23379	0.464059	0.304979	100		5.24885	3.29619	16572.5	47415.7	68991	239770	1330.93	3852.16	79551.5	32.0421	14385.5	362.04	1317.71	86374.8	0.149114	8.72373	346.41	22.7751	141.968	15.2768	0.121503	119.075	12.1768	31.1277	4.28072	20.2537	5.59372	1.87504	5.57673	0.833501	4.69199	0.869227	2.2573	0.279524	1.8244	0.253717
KL2-G	2024-05-28	51.8697	2.50899	12.9596	11.2329	0.174573	7.54163	10.6592	2.2961	0.488884	0.268487	100		5.96952	2.9803	17034.8	45483.5	68582.1	242491	1171.68	4058.22	76181.3	31.5858	15053.9	355.331	1352.06	87313	0.155461	9.03984	341.498	23.5611	145.826	15.3377	0.132216	116.802	12.1679	30.6083	4.11486	19.6405	5.06358	1.81363	5.4701	0.847883	4.79327	0.904147	2.3865	0.30214	1.84677	0.292502
KL2-G	2024-05-28	51.6204	2.55287	13.0603	11.1587	0.172715	7.55719	10.8479	2.26194	0.487278	0.280722	100		6.08627	3.30571	16781.3	45577.4	69115	241326	1225.07	4044.89	77529.9	32.1995	15317.2	357.371	1337.68	86736.3	0.156495	9.03748	352.925	24.7696	149.647	15.1848	0.127793	120.003	12.9507	31.7656	4.48928	20.9793	5.3586	2.00141	5.82849	0.866634	5.06648	0.966382	2.52537	0.334391	2.04739	0.265209
KL2-G	2024-05-28	51.6387	2.5273	13.1389	11.0146	0.171529	7.71197	10.7527	2.28138	0.484709	0.278133	100		5.60269	3.04194	16925.5	46510.9	69531	241411	1213.77	4023.57	76849.6	32.0093	15163.8	354.67	1328.49	85616.8	0.184252	8.83767	347.16	24.6502	150.964	15.0328	0.147817	120.641	12.8005	31.3516	4.37601	20.8414	5.55866	1.81257	5.7533	0.881756	4.89467	0.919895	2.5451	0.330925	2.03309	0.277895
KL2-G	2024-05-28	51.1987	2.57251	13.017	11.3724	0.177059	7.676	10.8502	2.35009	0.49283	0.293259	100		5.70447	3.41751	17435.3	46294	68885.9	239354	1279.78	4090.99	77546.4	32.2815	15435.1	361.132	1371.32	88397.4	0.223543	9.24973	350.689	24.4273	147.962	15.2516	0.141983	119.545	12.8197	31.5319	4.32826	20.9366	5.35168	1.82582	5.77708	0.860221	4.90969	0.906232	2.45254	0.322545	2.02933	0.263671
KL2-G	2024-05-28	52.0791	2.50599	12.9021	11.2993	0.171248	7.49435	10.4821	2.30247	0.484946	0.278293	100		5.84523	2.81915	17082	45198.4	68278.1	243470	1214.47	4025.53	74915.9	31.1096	15036	348.904	1326.32	87829.6	0.141589	9.0633	334.758	23.2695	142.943	15.0384	0.127795	117.838	12.2792	30.7653	4.23706	20.6915	5.24688	1.92524	5.48026	0.866482	4.80362	0.940205	2.41451	0.294437	2.01368	0.259428
KL2-G	2024-05-28	51.5177	2.5067	13.0014	11.5369	0.172724	7.57056	10.6347	2.30698	0.480568	0.271698	100		5.73048	2.81775	17115.5	45658	68803.7	240845	1185.69	3989.2	76006.4	31.6426	15040.2	352.183	1337.75	89676.7	0.118823	9.07329	343.513	24.0442	146.34	14.7618	0.134295	119.196	12.4554	30.8447	4.23273	20.3576	5.3837	1.98233	5.78411	0.844524	4.96942	0.94805	2.47936	0.316992	2.09353	0.273522
KL2-G	2024-05-28	50.9391	2.57593	13.2273	11.5192	0.175733	7.59833	10.9001	2.28728	0.484993	0.2921	100		5.94099	2.74061	16969.4	45825.5	69998.9	238140	1274.72	4025.93	77902.9	32.635	15455.6	354.29	1361.05	89538.5	0.152463	8.84445	344.271	24.2865	148.832	15.4892	0.124752	120.34	12.7577	31.6027	4.31214	21.0678	5.60272	1.98526	5.75982	0.841525	4.89609	0.970866	2.48581	0.335593	2.03854	0.276848
KL2-G	2024-05-28	52.3769	2.50064	12.5497	11.3227	0.169561	7.42822	10.5623	2.3149	0.48225	0.292858	100		5.92799	2.72338	17174.2	44799.6	66413.1	244862	1278.03	4003.16	75488.4	31.4856	15003.8	350.083	1313.25	88011.5	0.171687	9.15614	335.181	22.8597	141.019	14.9937	0.144154	115.675	12.1029	30.0673	4.11781	19.392	5.05926	1.88327	5.92644	0.814934	4.58766	0.874773	2.31524	0.297377	1.95823	0.263525
KL2-G	Mean	50.8873	2.55622	13.2043	11.3068	0.170447	7.76108	11.0906	2.262	0.470696	0.290478	100		5.89601	2.91526	16781.8	46807.1	69877.3	237898	1267.65	3907.25	79264.7	31.8623	15337.3	342.238	1320.11	87887.8	0.189978	8.90227	356.819	25.2151	151.616	15.056	0.125288	121.62	13.0786	31.7235	4.44163	21.2865	5.55162	1.98565	6.01788	0.882958	5.10691	0.96436	2.55614	0.328957	2.09106	0.291248
KL2-G	2SD	1.73473	0.113977	0.573148	0.44607	0.00583687	0.422578	0.8928	0.0749429	0.0241663	0.0370847	3.60311e-14		0.589742	0.693446	556.002	2548.57	3033.1	8109.84	161.838	200.605	6380.84	1.55469	683.86	31.2361	45.2066	3467.3	0.172224	0.398056	28.9613	3.35885	15.2567	0.579615	0.0380059	7.2004	1.47495	1.82327	0.384857	2.07533	0.734192	0.224858	0.781438	0.0838346	0.644437	0.113373	0.35101	0.0532633	0.367248	0.0578515
KL2-G	GEOREM	51.1558	2.60356	13.5263	10.8821	0.167807	7.46489	11.0855	2.38998	0.488167	0.235947	100		5.18677	2.77645	17733.7	45019	71608.2	239136	1029.63	4051.79	79227.8	32.3411	15621.3	314.258	1299.6	84587.7	0.172892	8.84803	362.057	25.8322	154.586	15.2552	0.116957	125.093	13.3229	32.9513	4.67827	21.9675	5.63426	1.95267	6.02073	0.905143	5.30882	0.977351	2.58322	0.336632	2.13573	0.289849
[truncated: 5 more columns]
