# Supplementary material for: A 13.06 Ma widespread ignimbrite in the Pannonian Basin captured a snapshot of shallow marine to coastal environment in Central Paratethys
Source: Sci Rep. 2025 Jul 2;15:23528. doi: 10.1038/s41598-025-07002-9 (PMC12223212; doi:10.1038/s41598-025-07002-9)
Supplement: Supplementary file 9 — Supplementary Information 8A. [file 41598_2025_7002_MOESM9_ESM.xlsx]

## Sheet: PlotDat25
Source sheet	Feuil1	0.0364527	0.00173702	0.03	0.00201701	0.0366561	0.00173702	0.0525548	0.00102684	0.0388395	0.00163463	0.0669693	0.000384121	0.0384999	0.00164061	0.0380429	0.00165981	0.0517809	0.00104717	0.0474672	0.00122165	0.067549	0.000325279	0.0592652	0.000702585	0.0611283	0.000613382	0.03	0.00204039	0.03	0.00199363
Plot name	Isochron12	0.052324	0.00102684	0.0747761	0	0.0366549	0.00173935	0.0525534	0.00102849	0.0388379	0.00163717	0.0669669	0.000385221	0.0384986	0.00164298	0.0380412	0.00166285	0.0517784	0.00105151	0.0474654	0.00122372	0.0675459	0.000328112	0.0592613	0.000707287	0.0611241	0.000616932	0.0305625	0.00201454	0.0305625	0.00196881
Plot Type	2	0.0385648	0.00163463			0.0366513	0.00174166	0.0525494	0.00103013	0.0388331	0.00163967	0.0669599	0.000386308	0.0384949	0.00164531	0.038036	0.00166585	0.0517708	0.0010558	0.0474599	0.00122577	0.0675365	0.000330912	0.0592496	0.000711934	0.0611118	0.00062044	0.031125	0.00198869	0.031125	0.00194398
1st free col	33	0.066566	0.000384121			0.0366454	0.00174391	0.0525427	0.00103173	0.0388251	0.00164212	0.0669482	0.00038737	0.0384887	0.00164759	0.0380275	0.00166878	0.0517583	0.00105999	0.0474508	0.00122777	0.0675211	0.000333647	0.0592302	0.000716472	0.0610913	0.000623865	0.0316875	0.00196285	0.0316875	0.00191914
Sigma Level	1	0.0382871	0.00164061			0.0366373	0.00174608	0.0525334	0.00103326	0.0388141	0.00164448	0.066932	0.000388393	0.0384802	0.00164979	0.0380157	0.00167161	0.0517411	0.00106402	0.0474383	0.0012297	0.0674997	0.000336283	0.0592035	0.000720846	0.061063	0.000627167	0.03225	0.00193701	0.03225	0.0018943
Absolute Errs	TRUE	0.0377488	0.00165981			0.0366269	0.00174815	0.0525217	0.00103473	0.0388002	0.00164672	0.0669116	0.000389367	0.0384694	0.00165189	0.0380008	0.00167429	0.0517192	0.00106786	0.0474224	0.00123153	0.0674727	0.00033879	0.0591696	0.000725007	0.0610272	0.000630308	0.0328125	0.00191118	0.0328125	0.00186946
Symbol Type	1	0.0513501	0.00104717			0.0366146	0.00175008	0.0525077	0.0010361	0.0387835	0.00164882	0.0668871	0.000390278	0.0384565	0.00165384	0.0379829	0.00167681	0.051693	0.00107146	0.0474033	0.00123325	0.0674403	0.000341138	0.059129	0.000728905	0.0609843	0.00063325	0.033375	0.00188535	0.033375	0.00184461
Inverse Plot	TRUE	0.0471539	0.00122165			0.0366003	0.00175186	0.0524915	0.00103736	0.0387642	0.00165076	0.0668588	0.000391118	0.0384416	0.00165565	0.0379623	0.00167913	0.0516628	0.00107477	0.0473814	0.00123483	0.0674029	0.000343301	0.0590822	0.000732494	0.0609349	0.000635959	0.0339375	0.00185953	0.0339375	0.00181975
Color Plot	TRUE	0.0670158	0.000325279			0.0365844	0.00175347	0.0524734	0.0010385	0.0387426	0.0016525	0.0668271	0.000391876	0.0384248	0.00165728	0.0379392	0.00168122	0.051629	0.00107776	0.0473567	0.00123625	0.067361	0.000345253	0.0590297	0.000735732	0.0608794	0.000638404	0.0345	0.00183371	0.0345	0.00179489
3D plot	FALSE	0.0585972	0.000702585			0.0365668	0.00175488	0.0524535	0.0010395	0.0387189	0.00165404	0.0667923	0.000392542	0.0384065	0.00165871	0.0379138	0.00168306	0.0515918	0.00108039	0.0473297	0.00123751	0.067315	0.00034697	0.0589721	0.000738582	0.0608185	0.000640555	0.0350625	0.0018079	0.0350625	0.00177002
Linear	FALSE	0.0604223	0.000613382			0.036548	0.00175609	0.0524321	0.00104036	0.0386935	0.00165535	0.0667549	0.00039311	0.0383868	0.00165993	0.0378865	0.00168463	0.0515519	0.00108263	0.0473006	0.00123858	0.0672655	0.000348433	0.0589101	0.00074101	0.060753	0.000642387	0.035625	0.0017821	0.035625	0.00174515
Data Range	A2:D12	IsoLine	IsoLine			0.036528	0.00175707	0.0524094	0.00104105	0.0386665	0.00165641	0.0667153	0.000393573	0.0383658	0.00166092	0.0378576	0.0016859	0.0515095	0.00108446	0.0472698	0.00123945	0.0672131	0.000349624	0.0588445	0.000742987	0.0606836	0.00064388	0.0361875	0.0017563	0.0361875	0.00172027
Filled Symbols	TRUE					0.0365071	0.00175781	0.0523857	0.00104158	0.0386383	0.00165722	0.0666739	0.000393925	0.038344	0.00166168	0.0378275	0.00168687	0.0514653	0.00108584	0.0472377	0.00124011	0.0671584	0.00035053	0.0587759	0.000744491	0.0606112	0.000645015	0.03675	0.00173052	0.03675	0.00169537
ConcAge	FALSE					0.0364856	0.00175832	0.0523613	0.00104194	0.0386092	0.00165777	0.0666312	0.000394161	0.0383215	0.00166219	0.0377963	0.00168753	0.0514198	0.00108678	0.0472046	0.00124056	0.067102	0.00035114	0.0587053	0.000745503	0.0605366	0.000645779	0.0373125	0.00170474	0.0373125	0.00167048
ConcSwap	FALSE					0.0364637	0.00175857	0.0523365	0.00104212	0.0385797	0.00165804	0.0665878	0.00039428	0.0382986	0.00166245	0.0377647	0.00168786	0.0513734	0.00108725	0.0471708	0.00124078	0.0670446	0.000351447	0.0586334	0.000746012	0.0604606	0.000646163	0.037875	0.00167897	0.037875	0.00164557
1st Symbol-row	1					0.0364417	0.00175857	0.0523115	0.00104212	0.0385499	0.00165804	0.0665442	0.00039428	0.0382755	0.00166245	0.0377328	0.00168786	0.0513267	0.00108725	0.0471369	0.00124078	0.0669869	0.000351447	0.0585611	0.000746012	0.0603841	0.000646163	0.0384375	0.00165321	0.0384375	0.00162065
						0.0364198	0.00175832	0.0522866	0.00104194	0.0385204	0.00165777	0.0665007	0.000394161	0.0382526	0.00166219	0.0377012	0.00168753	0.0512804	0.00108678	0.0471032	0.00124056	0.0669295	0.00035114	0.0584892	0.000745503	0.0603081	0.000645779	0.039	0.00162747	0.039	0.00159572
						0.0363983	0.00175781	0.0522622	0.00104158	0.0384913	0.00165722	0.0664581	0.000393925	0.0382301	0.00166168	0.0376701	0.00168687	0.0512348	0.00108584	0.04707	0.00124011	0.0668731	0.00035053	0.0584185	0.000744491	0.0602335	0.000645015	0.0395625	0.00160173	0.0395625	0.00157077
						0.0363774	0.00175707	0.0522385	0.00104105	0.0384631	0.00165641	0.0664167	0.000393573	0.0382083	0.00166092	0.0376399	0.0016859	0.0511906	0.00108446	0.0470379	0.00123945	0.0668184	0.000349624	0.05835	0.000742987	0.0601611	0.00064388	0.040125	0.00157601	0.040125	0.00154582
						0.0363575	0.00175609	0.0522158	0.00104036	0.0384361	0.00165535	0.0663771	0.00039311	0.0381874	0.00165993	0.037611	0.00168463	0.0511482	0.00108263	0.0470071	0.00123858	0.066766	0.000348433	0.0582843	0.00074101	0.0600917	0.000642387	0.0406875	0.0015503	0.0406875	0.00152085
						0.0363386	0.00175488	0.0521944	0.0010395	0.0384106	0.00165404	0.0663396	0.000392542	0.0381676	0.00165871	0.0375837	0.00168306	0.0511083	0.00108039	0.046978	0.00123751	0.0667165	0.00034697	0.0582224	0.000738582	0.0600262	0.000640555	0.04125	0.00152461	0.04125	0.00149586
						0.0363211	0.00175347	0.0521745	0.0010385	0.038387	0.0016525	0.0663049	0.000391876	0.0381493	0.00165728	0.0375583	0.00168122	0.0510711	0.00107776	0.046951	0.00123625	0.0666705	0.000345253	0.0581648	0.000735732	0.0599653	0.000638404	0.0418125	0.00149893	0.0418125	0.00147086
						0.0363051	0.00175186	0.0521564	0.00103736	0.0383654	0.00165076	0.0662732	0.000391118	0.0381325	0.00165565	0.0375352	0.00167913	0.0510373	0.00107477	0.0469264	0.00123483	0.0666286	0.000343301	0.0581123	0.000732494	0.0599098	0.000635959	0.042375	0.00147327	0.042375	0.00144585
						0.0362908	0.00175008	0.0521402	0.0010361	0.0383461	0.00164882	0.0662449	0.000390278	0.0381176	0.00165384	0.0375146	0.00167681	0.0510071	0.00107146	0.0469044	0.00123325	0.0665912	0.000341138	0.0580655	0.000728905	0.0598604	0.00063325	0.0429375	0.00144763	0.0429375	0.00142081
						0.0362785	0.00174815	0.0521262	0.00103473	0.0383294	0.00164672	0.0662204	0.000389367	0.0381047	0.00165189	0.0374967	0.00167429	0.0509809	0.00106786	0.0468853	0.00123153	0.0665588	0.00033879	0.0580249	0.000725007	0.0598175	0.000630308	0.0435	0.00142201	0.0435	0.00139575
						0.0362682	0.00174608	0.0521145	0.00103326	0.0383155	0.00164448	0.0661999	0.000388393	0.0380939	0.00164979	0.0374818	0.00167161	0.050959	0.00106402	0.0468695	0.0012297	0.0665318	0.000336283	0.057991	0.000720846	0.0597817	0.000627167	0.0440625	0.00139641	0.0440625	0.00137068
						0.03626	0.00174391	0.0521052	0.00103173	0.0383045	0.00164212	0.0661838	0.00038737	0.0380854	0.00164759	0.03747	0.00166878	0.0509418	0.00105999	0.0468569	0.00122777	0.0665104	0.000333647	0.0579642	0.000716472	0.0597534	0.000623865	0.044625	0.00137083	0.044625	0.00134558
						0.0362541	0.00174166	0.0520985	0.00103013	0.0382965	0.00163967	0.0661721	0.000386308	0.0380792	0.00164531	0.0374615	0.00166585	0.0509293	0.0010558	0.0468478	0.00122577	0.066495	0.000330912	0.0579449	0.000711934	0.0597329	0.00062044	0.0451875	0.00134528	0.0451875	0.00132045
						0.0362506	0.00173935	0.0520945	0.00102849	0.0382917	0.00163717	0.066165	0.000385221	0.0380755	0.00164298	0.0374563	0.00166285	0.0509217	0.00105151	0.0468423	0.00122372	0.0664856	0.000328112	0.0579332	0.000707287	0.0597206	0.000616932	0.04575	0.00131975	0.04575	0.0012953
						0.0362494	0.00173702	0.0520931	0.00102684	0.0382901	0.00163463	0.0661627	0.000384121	0.0380742	0.00164061	0.0374546	0.00165981	0.0509192	0.00104717	0.0468405	0.00122165	0.0664825	0.000325279	0.0579292	0.000702585	0.0597164	0.000613382	0.0463125	0.00129425	0.0463125	0.00127013
						0.0362506	0.00173469	0.0520945	0.00102519	0.0382917	0.0016321	0.066165	0.000383021	0.0380755	0.00163825	0.0374563	0.00165678	0.0509217	0.00104283	0.0468423	0.00121958	0.0664856	0.000322445	0.0579332	0.000697883	0.0597206	0.000609833	0.046875	0.00126877	0.046875	0.00124493
						0.0362541	0.00173238	0.0520985	0.00102355	0.0382965	0.00162959	0.0661721	0.000381934	0.0380792	0.00163591	0.0374615	0.00165378	0.0509293	0.00103854	0.0468478	0.00121753	0.066495	0.000319645	0.0579449	0.000693236	0.0597329	0.000606325	0.0474375	0.00124333	0.0474375	0.0012197
						0.03626	0.00173013	0.0521052	0.00102195	0.0383045	0.00162714	0.0661838	0.000380873	0.0380854	0.00163363	0.03747	0.00165085	0.0509418	0.00103436	0.0468569	0.00121553	0.0665104	0.000316911	0.0579642	0.000688698	0.0597534	0.0006029	0.048	0.00121791	0.048	0.00119444
						0.0362682	0.00172796	0.0521145	0.00102042	0.0383155	0.00162478	0.0661999	0.000379849	0.0380939	0.00163143	0.0374818	0.00164802	0.050959	0.00103032	0.0468695	0.00121361	0.0665318	0.000314275	0.057991	0.000684323	0.0597817	0.000599598	0.0485625	0.00119252	0.0485625	0.00116915
						0.0362785	0.0017259	0.0521262	0.00101895	0.0383294	0.00162254	0.0662204	0.000378876	0.0381047	0.00162934	0.0374967	0.00164533	0.0509809	0.00102648	0.0468853	0.00121177	0.0665588	0.000311768	0.0580249	0.000680163	0.0598175	0.000596457	0.049125	0.00116716	0.049125	0.00114383
						0.0362908	0.00172396	0.0521402	0.00101758	0.0383461	0.00162044	0.0662449	0.000377964	0.0381176	0.00162738	0.0375146	0.00164282	0.0510071	0.00102288	0.0469044	0.00121006	0.0665912	0.000309419	0.0580655	0.000676265	0.0598604	0.000593515	0.0496875	0.00114183	0.0496875	0.00111848
						0.0363051	0.00172218	0.0521564	0.00101632	0.0383654	0.0016185	0.0662732	0.000377125	0.0381325	0.00162558	0.0375352	0.0016405	0.0510373	0.00101957	0.0469264	0.00120847	0.0666286	0.000307256	0.0581123	0.000672676	0.0599098	0.000590806	0.05025	0.00111653	0.05025	0.0010931
						0.0363211	0.00172057	0.0521745	0.00101518	0.038387	0.00161676	0.0663049	0.000376367	0.0381493	0.00162395	0.0375583	0.00163841	0.0510711	0.00101658	0.046951	0.00120705	0.0666705	0.000305305	0.0581648	0.000669438	0.0599653	0.000588361	0.0508125	0.00109127	0.0508125	0.00106769
						0.0363386	0.00171916	0.0521944	0.00101418	0.0384106	0.00161522	0.0663396	0.0003757	0.0381676	0.00162251	0.0375837	0.00163657	0.0511083	0.00101395	0.046978	0.00120579	0.0667165	0.000303588	0.0582224	0.000666588	0.0600262	0.00058621	0.051375	0.00106603	0.051375	0.00104225
						0.0363575	0.00171795	0.0522158	0.00101332	0.0384361	0.00161391	0.0663771	0.000375132	0.0381874	0.00162129	0.037611	0.001635	0.0511482	0.00101171	0.0470071	0.00120472	0.066766	0.000302125	0.0582843	0.00066416	0.0600917	0.000584377	0.0519375	0.00104082	0.0519375	0.00101679
						0.0363774	0.00171697	0.0522385	0.00101263	0.0384631	0.00161285	0.0664167	0.00037467	0.0382083	0.0016203	0.0376399	0.00163372	0.0511906	0.00100989	0.0470379	0.00120385	0.0668184	0.000300933	0.05835	0.000662183	0.0601611	0.000582885	0.0525	0.00101563	0.0525	0.000991291
						0.0363983	0.00171623	0.0522622	0.0010121	0.0384913	0.00161204	0.0664581	0.000374318	0.0382301	0.00161954	0.0376701	0.00163275	0.0512348	0.0010085	0.04707	0.00120319	0.0668731	0.000300027	0.0584185	0.000660679	0.0602335	0.00058175	0.0530625	0.000990477	0.0530625	0.00096577
						0.0364198	0.00171573	0.0522866	0.00101174	0.0385204	0.00161149	0.0665007	0.000374081	0.0382526	0.00161903	0.0377012	0.0016321	0.0512804	0.00100757	0.0471032	0.00120274	0.0669295	0.000299417	0.0584892	0.000659667	0.0603081	0.000580986	0.053625	0.000965346	0.053625	0.000940224
						0.0364417	0.00171547	0.0523115	0.00101156	0.0385499	0.00161122	0.0665442	0.000373962	0.0382755	0.00161878	0.0377328	0.00163177	0.0513267	0.0010071	0.0471369	0.00120252	0.0669869	0.00029911	0.0585611	0.000659157	0.0603841	0.000580601	0.0541875	0.000940239	0.0541875	0.000914653
						0.0364637	0.00171547	0.0523365	0.00101156	0.0385797	0.00161122	0.0665878	0.000373962	0.0382986	0.00161878	0.0377647	0.00163177	0.0513734	0.0010071	0.0471708	0.00120252	0.0670446	0.00029911	0.0586334	0.000659157	0.0604606	0.000580601	0.05475	0.000915155	0.05475	0.00088906
						0.0364856	0.00171573	0.0523613	0.00101174	0.0386092	0.00161149	0.0666312	0.000374081	0.0383215	0.00161903	0.0377963	0.0016321	0.0514198	0.00100757	0.0472046	0.00120274	0.067102	0.000299417	0.0587053	0.000659667	0.0605366	0.000580986	0.0553125	0.000890093	0.0553125	0.000863445
						0.0365071	0.00171623	0.0523857	0.0010121	0.0386383	0.00161204	0.0666739	0.000374318	0.038344	0.00161954	0.0378275	0.00163275	0.0514653	0.0010085	0.0472377	0.00120319	0.0671584	0.000300027	0.0587759	0.000660679	0.0606112	0.00058175	0.055875	0.000865051	0.055875	0.00083781
						0.036528	0.00171697	0.0524094	0.00101263	0.0386665	0.00161285	0.0667153	0.00037467	0.0383658	0.0016203	0.0378576	0.00163372	0.0515095	0.00100989	0.0472698	0.00120385	0.0672131	0.000300933	0.0588445	0.000662183	0.0606836	0.000582885	0.0564375	0.000840028	0.0564375	0.000812156
						0.036548	0.00171795	0.0524321	0.00101332	0.0386935	0.00161391	0.0667549	0.000375132	0.0383868	0.00162129	0.0378865	0.001635	0.0515519	0.00101171	0.0473006	0.00120472	0.0672655	0.000302125	0.0589101	0.00066416	0.060753	0.000584377	0.057	0.000815022	0.057	0.000786484
						0.0365668	0.00171916	0.0524535	0.00101418	0.0387189	0.00161522	0.0667923	0.0003757	0.0384065	0.00162251	0.0379138	0.00163657	0.0515918	0.00101395	0.0473297	0.00120579	0.067315	0.000303588	0.0589721	0.000666588	0.0608185	0.00058621	0.0575625	0.000790033	0.0575625	0.000760795
						0.0365844	0.00172057	0.0524734	0.00101518	0.0387426	0.00161676	0.0668271	0.000376367	0.0384248	0.00162395	0.0379392	0.00163841	0.051629	0.00101658	0.0473567	0.00120705	0.067361	0.000305305	0.0590297	0.000669438	0.0608794	0.000588361	0.058125	0.000765059	0.058125	0.000735092
						0.0366003	0.00172218	0.0524915	0.00101632	0.0387642	0.0016185	0.0668588	0.000377125	0.0384416	0.00162558	0.0379623	0.0016405	0.0516628	0.00101957	0.0473814	0.00120847	0.0674029	0.000307256	0.0590822	0.000672676	0.0609349	0.000590806	0.0586875	0.0007401	0.0586875	0.000709374
						0.0366146	0.00172396	0.0525077	0.00101758	0.0387835	0.00162044	0.0668871	0.000377964	0.0384565	0.00162738	0.0379829	0.00164282	0.051693	0.00102288	0.0474033	0.00121006	0.0674403	0.000309419	0.059129	0.000676265	0.0609843	0.000593515	0.05925	0.000715154	0.05925	0.000683643
						0.0366269	0.0017259	0.0525217	0.00101895	0.0388002	0.00162254	0.0669116	0.000378876	0.0384694	0.00162934	0.0380008	0.00164533	0.0517192	0.00102648	0.0474224	0.00121177	0.0674727	0.000311768	0.0591696	0.000680163	0.0610272	0.000596457	0.0598125	0.00069022	0.0598125	0.000657899
						0.0366373	0.00172796	0.0525334	0.00102042	0.0388141	0.00162478	0.066932	0.000379849	0.0384802	0.00163143	0.0380157	0.00164802	0.0517411	0.00103032	0.0474383	0.00121361	0.0674997	0.000314275	0.0592035	0.000684323	0.061063	0.000599598	0.060375	0.000665297	0.060375	0.000632144
						0.0366454	0.00173013	0.0525427	0.00102195	0.0388251	0.00162714	0.0669482	0.000380873	0.0384887	0.00163363	0.0380275	0.00165085	0.0517583	0.00103436	0.0474508	0.00121553	0.0675211	0.000316911	0.0592302	0.000688698	0.0610913	0.0006029	0.0609375	0.000640385	0.0609375	0.000606379
						0.0366513	0.00173238	0.0525494	0.00102355	0.0388331	0.00162959	0.0669599	0.000381934	0.0384949	0.00163591	0.038036	0.00165378	0.0517708	0.00103854	0.0474599	0.00121753	0.0675365	0.000319645	0.0592496	0.000693236	0.0611118	0.000606325	0.0615	0.000615483	0.0615	0.000580604
						0.0366549	0.00173469	0.0525534	0.00102519	0.0388379	0.0016321	0.0669669	0.000383021	0.0384986	0.00163825	0.0380412	0.00165678	0.0517784	0.00104283	0.0474654	0.00121958	0.0675459	0.000322445	0.0592613	0.000697883	0.0611241	0.000609833	0.0620625	0.000590589	0.0620625	0.00055482
						0.0366561	0.00173702	0.0525548	0.00102684	0.0388395	0.00163463	0.0669693	0.000384121	0.0384999	0.00164061	0.0380429	0.00165981	0.0517809	0.00104717	0.0474672	0.00122165	0.067549	0.000325279	0.0592652	0.000702585	0.0611283	0.000613382	0.062625	0.000565704	0.062625	0.000529028
						ErrEll	ErrEll	ErrEll	ErrEll	ErrEll	ErrEll	ErrEll	ErrEll	ErrEll	ErrEll	ErrEll	ErrEll	ErrEll	ErrEll	ErrEll	ErrEll	ErrEll	ErrEll	ErrEll	ErrEll	ErrEll	ErrEll	0.0631875	0.000540827	0.0631875	0.000503227
																												0.06375	0.000515957	0.06375	0.00047742
																												0.0643125	0.000491094	0.0643125	0.000451606
																												0.064875	0.000466237	0.064875	0.000425786
																												0.0654375	0.000441386	0.0654375	0.000399959
																												0.066	0.00041654	0.066	0.000374128
																												0.0665625	0.000391699	0.0665625	0.000348291
																												0.067125	0.000366863	0.067125	0.00032245
																												0.0676875	0.000342031	0.0676875	0.000296604
																												0.06825	0.000317203	0.06825	0.000270755
																												0.0688125	0.000292379	0.0688125	0.000244901
																												0.069375	0.000267559	0.069375	0.000219044
																												0.0699375	0.000242742	0.0699375	0.000193184
																												0.0705	0.000217928	0.0705	0.00016732
																												0.0710625	0.000193118	0.0710625	0.000141453
																												0.071625	0.00016831	0.071625	0.000115584
																												0.0721875	0.000143504	0.0721875	8.97122e-05
																												0.07275	0.000118701	0.07275	6.38377e-05
																												0.0733125	9.39006e-05	0.0733125	3.7961e-05
																												0.073875	6.91022e-05	0.0741376	0
																												0.0744375	4.43058e-05
																												0.075	1.95114e-05

## Sheet: PlotDat14
Source sheet	Feuil1	0.2	13.0461	1	12.9127	0.176575	0.85	12.7361
Plot name	Average13	11.8	13.0461	2	12.958	0.0913459	1.15	12.7361
Plot Type	15			3	12.9803	0.181507	1.15	13.0892
1st free col	8			4	13.0041	0.0746805	0.85	13.0892
Sigma Level	1			5	13.0287	0.168327	0.85	12.7361
Absolute Errs	TRUE			6	13.0658	0.211983	ErrBox	ErrBox
Symbol Type	1			7	13.0877	0.209972	1.85	12.8667
Inverse Plot	FALSE			8	13.1719	0.129579	2.15	12.8667
Color Plot	TRUE			9	13.1725	0.126565	2.15	13.0494
3D plot	FALSE			10	13.1853	0.216009	1.85	13.0494
Linear	FALSE			11	13.2179	0.181321	1.85	12.8667
Data Range	K2:L12			IsoLine	IsoLine	IsoLine	ErrBox	ErrBox
Filled Symbols	TRUE						2.85	12.7988
ConcAge	FALSE						3.15	12.7988
ConcSwap	FALSE						3.15	13.1618
1st Symbol-row	1						2.85	13.1618
							2.85	12.7988
							ErrBox	ErrBox
							3.85	12.9294
							4.15	12.9294
							4.15	13.0787
							3.85	13.0787
							3.85	12.9294
							ErrBox	ErrBox
							4.85	12.8604
							5.15	12.8604
							5.15	13.197
							4.85	13.197
							4.85	12.8604
							ErrBox	ErrBox
							5.85	12.8539
							6.15	12.8539
							6.15	13.2778
							5.85	13.2778
							5.85	12.8539
							ErrBox	ErrBox
							6.85	12.8777
							7.15	12.8777
							7.15	13.2977
							6.85	13.2977
							6.85	12.8777
							ErrBox	ErrBox
							7.85	13.0424
							8.15	13.0424
							8.15	13.3015
							7.85	13.3015
							7.85	13.0424
							ErrBox	ErrBox
							8.85	13.0459
							9.15	13.0459
							9.15	13.2991
							8.85	13.2991
							8.85	13.0459
							ErrBox	ErrBox
							9.85	12.9693
							10.15	12.9693
							10.15	13.4013
							9.85	13.4013
							9.85	12.9693
							ErrBox	ErrBox
							10.85	13.0366
							11.15	13.0366
							11.15	13.3992
							10.85	13.3992
							10.85	13.0366
							ErrBox	ErrBox

## Sheet: PlotDat15
Source sheet	Feuil1	0.2	13.0655	1	13.0319	0.0640695	0.85	12.9678
Plot name	Average14	10.8	13.0655	2	13.0456	0.027298	1.15	12.9678
Plot Type	15			3	13.0597	0.0620568	1.15	13.0959
1st free col	8			4	13.0639	0.0702208	0.85	13.0959
Sigma Level	1			5	13.0671	0.0207969	0.85	12.9678
Absolute Errs	TRUE			6	13.0738	0.020571	ErrBox	ErrBox
Symbol Type	1			7	13.0798	0.0814581	1.85	13.0183
Inverse Plot	FALSE			8	13.1344	0.106283	2.15	13.0183
Color Plot	TRUE			9	13.1406	0.139523	2.15	13.0729
3D plot	FALSE			10	13.1561	0.231025	1.85	13.0729
Linear	FALSE			IsoLine	IsoLine	IsoLine	1.85	13.0183
Data Range	K14:L23						ErrBox	ErrBox
Filled Symbols	TRUE						2.85	12.9976
ConcAge	FALSE						3.15	12.9976
ConcSwap	FALSE						3.15	13.1217
1st Symbol-row	1						2.85	13.1217
							2.85	12.9976
							ErrBox	ErrBox
							3.85	12.9937
							4.15	12.9937
							4.15	13.1342
							3.85	13.1342
							3.85	12.9937
							ErrBox	ErrBox
							4.85	13.0463
							5.15	13.0463
							5.15	13.0879
							4.85	13.0879
							4.85	13.0463
							ErrBox	ErrBox
							5.85	13.0532
							6.15	13.0532
							6.15	13.0943
							5.85	13.0943
							5.85	13.0532
							ErrBox	ErrBox
							6.85	12.9983
							7.15	12.9983
							7.15	13.1613
							6.85	13.1613
							6.85	12.9983
							ErrBox	ErrBox
							7.85	13.0281
							8.15	13.0281
							8.15	13.2407
							7.85	13.2407
							7.85	13.0281
							ErrBox	ErrBox
							8.85	13.0011
							9.15	13.0011
							9.15	13.2801
							8.85	13.2801
							8.85	13.0011
							ErrBox	ErrBox
							9.85	12.925
							10.15	12.925
							10.15	13.3871
							9.85	13.3871
							9.85	12.925
							ErrBox	ErrBox

## Sheet: PlotDat21
Source sheet	Feuil1	0.0729786	9.14902e-05	0.02	0.00244191	0.0733014	9.14902e-05	0.0748608	1.24011e-05	0.0743061	3.92212e-05	0.0738604	6.27341e-05	0.0748334	5.99545e-06	0.0748581	2.95265e-06	0.0734213	8.09354e-05	0.0732856	7.53736e-05	0.0678836	0.000324076	0.0303364	0.00199586	0.02	0.00246578	0.02	0.00241804
Plot name	Isochron15	0.0746714	1.24011e-05	0.0748372	0	0.0732995	9.29344e-05	0.0748597	1.25495e-05	0.0743042	4.06481e-05	0.0738579	6.39109e-05	0.0748326	6.15312e-06	0.0748573	3.16857e-06	0.0734185	8.23391e-05	0.0732825	7.78108e-05	0.0678796	0.000326762	0.0303346	0.00199807	0.020875	0.00242643	0.020875	0.00237946
Plot Type	2	0.0739909	3.92212e-05			0.0732938	9.43618e-05	0.0748564	1.26961e-05	0.0742987	4.20582e-05	0.0738506	6.50739e-05	0.0748301	6.30894e-06	0.0748549	3.38196e-06	0.0734102	8.37263e-05	0.0732734	8.02193e-05	0.0678678	0.000329416	0.0303293	0.00200025	0.02175	0.00238708	0.02175	0.00234088
1st free col	31	0.0734412	6.27341e-05			0.0732845	9.57555e-05	0.0748509	1.28393e-05	0.0742896	4.34351e-05	0.0738384	6.62094e-05	0.074826	6.46108e-06	0.0748509	3.59032e-06	0.0733964	8.50808e-05	0.0732583	8.2571e-05	0.0678481	0.000332007	0.0303205	0.00200239	0.022625	0.00234773	0.022625	0.00230231
Sigma Level	1	0.0746911	5.99545e-06			0.0732715	9.70991e-05	0.0748433	1.29774e-05	0.074277	4.47626e-05	0.0738216	6.73042e-05	0.0748202	6.60776e-06	0.0748454	3.7912e-06	0.0733773	8.63866e-05	0.0732375	8.48384e-05	0.067821	0.000334506	0.0303083	0.00200444	0.0235	0.00230838	0.0235	0.00226373
Absolute Errs	TRUE	0.0747207	2.95265e-06			0.0732552	9.8377e-05	0.0748337	1.31087e-05	0.074261	4.60251e-05	0.0738004	6.83455e-05	0.074813	6.74727e-06	0.0748384	3.98225e-06	0.0733532	8.76286e-05	0.0732111	8.69948e-05	0.0677866	0.000336882	0.0302929	0.00200639	0.024375	0.00226904	0.024375	0.00222515
Symbol Type	1	0.0729456	8.09354e-05			0.0732355	9.95742e-05	0.0748222	1.32317e-05	0.0742418	4.72078e-05	0.0737749	6.93209e-05	0.0748044	6.87796e-06	0.0748301	4.16123e-06	0.0733243	8.87921e-05	0.0731794	8.90149e-05	0.0677454	0.000339108	0.0302744	0.00200823	0.02525	0.00222969	0.02525	0.00218657
Inverse Plot	TRUE	0.0727651	7.53736e-05			0.0732129	0.000100677	0.0748089	1.3345e-05	0.0742197	4.82969e-05	0.0737455	7.02191e-05	0.0747944	6.9983e-06	0.0748205	4.32604e-06	0.073291	8.98635e-05	0.0731429	9.08751e-05	0.0676979	0.000341158	0.0302531	0.00200991	0.026125	0.00219034	0.026125	0.00214799
Color Plot	TRUE	0.0672058	0.000324076			0.0731876	0.000101671	0.074794	1.34472e-05	0.074195	4.92796e-05	0.0737126	7.10295e-05	0.0747832	7.10689e-06	0.0748097	4.47475e-06	0.0732536	9.08302e-05	0.073102	9.25536e-05	0.0676446	0.000343008	0.0302293	0.00201143	0.027	0.00215099	0.027	0.00210941
3D plot	FALSE	0.0300327	0.00199586			0.0731597	0.000102547	0.0747777	1.35371e-05	0.0741678	5.01444e-05	0.0736764	7.17427e-05	0.0747709	7.20244e-06	0.0747978	4.60561e-06	0.0732126	9.16809e-05	0.0730572	9.40306e-05	0.0675862	0.000344635	0.0302031	0.00201277	0.027875	0.00211164	0.027875	0.00207083
Linear	FALSE	IsoLine	IsoLine			0.0731298	0.000103292	0.0747601	1.36138e-05	0.0741386	5.08811e-05	0.0736376	7.23503e-05	0.0747577	7.28385e-06	0.0747851	4.71709e-06	0.0731684	9.24056e-05	0.0730089	9.5289e-05	0.0675233	0.000346022	0.0301749	0.00201391	0.02875	0.0020723	0.02875	0.00203225
Data Range	A14:D23					0.0730981	0.0001039	0.0747415	1.36762e-05	0.0741076	5.14811e-05	0.0735964	7.28452e-05	0.0747438	7.35015e-06	0.0747716	4.80789e-06	0.0731217	9.29959e-05	0.0729577	9.63138e-05	0.0674567	0.000347151	0.0301451	0.00201484	0.029625	0.00203295	0.029625	0.00199367
Filled Symbols	TRUE					0.0730649	0.000104361	0.0747221	1.37236e-05	0.0740753	5.19373e-05	0.0735534	7.32215e-05	0.0747292	7.40057e-06	0.0747575	4.87693e-06	0.0730729	9.34447e-05	0.0729043	9.70931e-05	0.0673871	0.00034801	0.0301139	0.00201555	0.0305	0.0019936	0.0305	0.00195509
ConcAge	FALSE					0.0730308	0.000104672	0.074702	1.37556e-05	0.0740419	5.22445e-05	0.073509	7.34748e-05	0.0747141	7.43451e-06	0.074743	4.92342e-06	0.0730226	9.37469e-05	0.0728493	9.76178e-05	0.0673155	0.000348588	0.0300818	0.00201602	0.031375	0.00195425	0.031375	0.00191651
ConcSwap	FALSE					0.0729961	0.000104829	0.0746816	1.37716e-05	0.074008	5.2399e-05	0.0734639	7.36022e-05	0.0746988	7.45158e-06	0.0747282	4.9468e-06	0.0729714	9.38989e-05	0.0727933	9.78817e-05	0.0672425	0.000348879	0.0300491	0.00201626	0.03225	0.00191491	0.03225	0.00187792
1st Symbol-row	1					0.0729611	0.000104829	0.0746611	1.37716e-05	0.0739739	5.2399e-05	0.0734185	7.36022e-05	0.0746834	7.45158e-06	0.0747133	4.9468e-06	0.0729199	9.38989e-05	0.0727369	9.78817e-05	0.0671691	0.000348879	0.0300162	0.00201626	0.033125	0.00187556	0.033125	0.00183934
						0.0729264	0.000104672	0.0746407	1.37556e-05	0.07394	5.22445e-05	0.0733734	7.34748e-05	0.0746681	7.43451e-06	0.0746985	4.92342e-06	0.0728687	9.37469e-05	0.0726809	9.76178e-05	0.0670961	0.000348588	0.0299835	0.00201602	0.034	0.00183621	0.034	0.00180076
						0.0728922	0.000104361	0.0746207	1.37236e-05	0.0739066	5.19373e-05	0.0733291	7.32215e-05	0.074653	7.40057e-06	0.074684	4.87693e-06	0.0728184	9.34447e-05	0.0726258	9.70931e-05	0.0670245	0.00034801	0.0299514	0.00201555	0.034875	0.00179687	0.034875	0.00176218
						0.0728591	0.0001039	0.0746013	1.36762e-05	0.0738743	5.14811e-05	0.0732861	7.28452e-05	0.0746384	7.35015e-06	0.0746699	4.80789e-06	0.0727696	9.29959e-05	0.0725724	9.63138e-05	0.0669549	0.000347151	0.0299202	0.00201484	0.03575	0.00175752	0.03575	0.0017236
						0.0728274	0.000103292	0.0745826	1.36138e-05	0.0738433	5.08811e-05	0.0732449	7.23503e-05	0.0746244	7.28385e-06	0.0746564	4.71709e-06	0.0727228	9.24056e-05	0.0725213	9.5289e-05	0.0668883	0.000346022	0.0298904	0.00201391	0.036625	0.00171818	0.036625	0.00168502
						0.0727975	0.000102547	0.0745651	1.35371e-05	0.0738141	5.01444e-05	0.073206	7.17427e-05	0.0746112	7.20244e-06	0.0746437	4.60561e-06	0.0726787	9.16809e-05	0.072473	9.40306e-05	0.0668254	0.000344635	0.0298622	0.00201277	0.0375	0.00167883	0.0375	0.00164643
						0.0727696	0.000101671	0.0745487	1.34472e-05	0.0737869	4.92796e-05	0.0731699	7.10295e-05	0.0745989	7.10689e-06	0.0746318	4.47475e-06	0.0726377	9.08302e-05	0.0724281	9.25536e-05	0.066767	0.000343008	0.029836	0.00201143	0.038375	0.00163949	0.038375	0.00160785
						0.0727443	0.000100677	0.0745338	1.3345e-05	0.0737622	4.82969e-05	0.0731369	7.02191e-05	0.0745878	6.9983e-06	0.074621	4.32604e-06	0.0726003	8.98635e-05	0.0723872	9.08751e-05	0.0667137	0.000341158	0.0298122	0.00200991	0.03925	0.00160014	0.03925	0.00156927
						0.0727216	9.95742e-05	0.0745206	1.32317e-05	0.0737401	4.72078e-05	0.0731076	6.93209e-05	0.0745778	6.87796e-06	0.0746114	4.16123e-06	0.0725669	8.87921e-05	0.0723507	8.90149e-05	0.0666662	0.000339108	0.0297909	0.00200823	0.040125	0.0015608	0.040125	0.00153069
						0.072702	9.8377e-05	0.0745091	1.31087e-05	0.0737209	4.60251e-05	0.0730821	6.83455e-05	0.0745691	6.74727e-06	0.074603	3.98225e-06	0.072538	8.76286e-05	0.0723191	8.69948e-05	0.066625	0.000336882	0.0297724	0.00200639	0.041	0.00152145	0.041	0.0014921
						0.0726857	9.70991e-05	0.0744995	1.29774e-05	0.0737049	4.47626e-05	0.0730608	6.73042e-05	0.0745619	6.60776e-06	0.0745961	3.7912e-06	0.0725139	8.63866e-05	0.0722927	8.48384e-05	0.0665906	0.000334506	0.029757	0.00200444	0.041875	0.00148211	0.041875	0.00145352
						0.0726727	9.57555e-05	0.0744919	1.28393e-05	0.0736923	4.34351e-05	0.073044	6.62094e-05	0.0745562	6.46108e-06	0.0745906	3.59032e-06	0.0724948	8.50808e-05	0.0722718	8.2571e-05	0.0665634	0.000332007	0.0297448	0.00200239	0.04275	0.00144277	0.04275	0.00141493
						0.0726634	9.43618e-05	0.0744864	1.26961e-05	0.0736832	4.20582e-05	0.0730319	6.50739e-05	0.0745521	6.30894e-06	0.0745866	3.38196e-06	0.0724811	8.37263e-05	0.0722567	8.02193e-05	0.0665438	0.000329416	0.029736	0.00200025	0.043625	0.00140342	0.043625	0.00137635
						0.0726577	9.29344e-05	0.0744831	1.25495e-05	0.0736777	4.06481e-05	0.0730245	6.39109e-05	0.0745496	6.15312e-06	0.0745842	3.16857e-06	0.0724727	8.23391e-05	0.0722476	7.78108e-05	0.0665319	0.000326762	0.0297307	0.00199807	0.0445	0.00136408	0.0445	0.00133776
						0.0726558	9.14902e-05	0.0744819	1.24011e-05	0.0736758	3.92212e-05	0.0730221	6.27341e-05	0.0745488	5.99545e-06	0.0745834	2.95265e-06	0.0724699	8.09354e-05	0.0722446	7.53736e-05	0.066528	0.000324076	0.0297289	0.00199586	0.045375	0.00132474	0.045375	0.00129918
						0.0726577	9.00459e-05	0.0744831	1.22527e-05	0.0736777	3.77944e-05	0.0730245	6.15574e-05	0.0745496	5.83779e-06	0.0745842	2.73673e-06	0.0724727	7.95318e-05	0.0722476	7.29365e-05	0.0665319	0.00032139	0.0297307	0.00199365	0.04625	0.0012854	0.04625	0.00126059
						0.0726634	8.86185e-05	0.0744864	1.2106e-05	0.0736832	3.63842e-05	0.0730319	6.03944e-05	0.0745521	5.68197e-06	0.0745866	2.52334e-06	0.0724811	7.81446e-05	0.0722567	7.0528e-05	0.0665438	0.000318736	0.029736	0.00199147	0.047125	0.00124606	0.047125	0.001222
						0.0726727	8.72248e-05	0.0744919	1.19628e-05	0.0736923	3.50074e-05	0.073044	5.92589e-05	0.0745562	5.52983e-06	0.0745906	2.31498e-06	0.0724948	7.67901e-05	0.0722718	6.81762e-05	0.0665634	0.000316145	0.0297448	0.00198934	0.048	0.00120672	0.048	0.00118341
						0.0726857	8.58812e-05	0.0744995	1.18248e-05	0.0737049	3.36799e-05	0.0730608	5.81641e-05	0.0745619	5.38314e-06	0.0745961	2.1141e-06	0.0725139	7.54842e-05	0.0722927	6.59089e-05	0.0665906	0.000313646	0.029757	0.00198729	0.048875	0.00116738	0.048875	0.00114482
						0.072702	8.46033e-05	0.0745091	1.16935e-05	0.0737209	3.24174e-05	0.0730821	5.71228e-05	0.0745691	5.24364e-06	0.074603	1.92305e-06	0.072538	7.42422e-05	0.0723191	6.37525e-05	0.066625	0.00031127	0.0297724	0.00198533	0.04975	0.00112804	0.04975	0.00110623
						0.0727216	8.34061e-05	0.0745206	1.15704e-05	0.0737401	3.12347e-05	0.0731076	5.61474e-05	0.0745778	5.11295e-06	0.0746114	1.74408e-06	0.0725669	7.30787e-05	0.0723507	6.17324e-05	0.0666662	0.000309044	0.0297909	0.0019835	0.050625	0.0010887	0.050625	0.00106764
						0.0727443	8.23037e-05	0.0745338	1.14572e-05	0.0737622	3.01456e-05	0.0731369	5.52492e-05	0.0745878	4.9926e-06	0.074621	1.57927e-06	0.0726003	7.20074e-05	0.0723872	5.98721e-05	0.0667137	0.000306994	0.0298122	0.00198182	0.0515	0.00104937	0.0515	0.00102905
						0.0727696	8.1309e-05	0.0745487	1.1355e-05	0.0737869	2.91629e-05	0.0731699	5.44387e-05	0.0745989	4.88402e-06	0.0746318	1.43056e-06	0.0726377	7.10406e-05	0.0724281	5.81937e-05	0.066767	0.000305144	0.029836	0.0019803	0.052375	0.00101003	0.052375	0.000990458
						0.0727975	8.04337e-05	0.0745651	1.1265e-05	0.0738141	2.82981e-05	0.073206	5.37256e-05	0.0746112	4.78846e-06	0.0746437	1.2997e-06	0.0726787	7.01899e-05	0.072473	5.67166e-05	0.0668254	0.000303517	0.0298622	0.00197896	0.05325	0.000970702	0.05325	0.000951863
						0.0728274	7.9688e-05	0.0745826	1.11884e-05	0.0738433	2.75614e-05	0.0732449	5.3118e-05	0.0746244	4.70706e-06	0.0746564	1.18822e-06	0.0727228	6.94652e-05	0.0725213	5.54583e-05	0.0668883	0.00030213	0.0298904	0.00197782	0.054125	0.00093137	0.054125	0.000913267
						0.0728591	7.90807e-05	0.0746013	1.1126e-05	0.0738743	2.69614e-05	0.0732861	5.26231e-05	0.0746384	4.64076e-06	0.0746699	1.09742e-06	0.0727696	6.8875e-05	0.0725724	5.44335e-05	0.0669549	0.000301001	0.0299202	0.00197689	0.055	0.00089204	0.055	0.000874669
						0.0728922	7.86188e-05	0.0746207	1.10786e-05	0.0739066	2.65051e-05	0.0733291	5.22468e-05	0.074653	4.59034e-06	0.074684	1.02837e-06	0.0728184	6.84261e-05	0.0726258	5.36542e-05	0.0670245	0.000300142	0.0299514	0.00197618	0.055875	0.000852712	0.055875	0.000836069
						0.0729264	7.83079e-05	0.0746407	1.10466e-05	0.07394	2.61979e-05	0.0733734	5.19935e-05	0.0746681	4.5564e-06	0.0746985	9.81889e-07	0.0728687	6.81239e-05	0.0726809	5.31295e-05	0.0670961	0.000299564	0.0299835	0.00197571	0.05675	0.000813387	0.05675	0.000797467
						0.0729611	7.81515e-05	0.0746611	1.10305e-05	0.0739739	2.60434e-05	0.0734185	5.18661e-05	0.0746834	4.53932e-06	0.0747133	9.58509e-07	0.0729199	6.79719e-05	0.0727369	5.28656e-05	0.0671691	0.000299273	0.0300162	0.00197547	0.057625	0.000774064	0.057625	0.000758862
						0.0729961	7.81515e-05	0.0746816	1.10305e-05	0.074008	2.60434e-05	0.0734639	5.18661e-05	0.0746988	4.53932e-06	0.0747282	9.58509e-07	0.0729714	6.79719e-05	0.0727933	5.28656e-05	0.0672425	0.000299273	0.0300491	0.00197547	0.0585	0.000734744	0.0585	0.000720254
						0.0730308	7.83079e-05	0.074702	1.10466e-05	0.0740419	2.61979e-05	0.073509	5.19935e-05	0.0747141	4.5564e-06	0.074743	9.81889e-07	0.0730226	6.81239e-05	0.0728493	5.31295e-05	0.0673155	0.000299564	0.0300818	0.00197571	0.059375	0.000695427	0.059375	0.000681643
						0.0730649	7.86188e-05	0.0747221	1.10786e-05	0.0740753	2.65051e-05	0.0735534	5.22468e-05	0.0747292	4.59034e-06	0.0747575	1.02837e-06	0.0730729	6.84261e-05	0.0729043	5.36542e-05	0.0673871	0.000300142	0.0301139	0.00197618	0.06025	0.000656115	0.06025	0.000643028
						0.0730981	7.90807e-05	0.0747415	1.1126e-05	0.0741076	2.69614e-05	0.0735964	5.26231e-05	0.0747438	4.64076e-06	0.0747716	1.09742e-06	0.0731217	6.8875e-05	0.0729577	5.44335e-05	0.0674567	0.000301001	0.0301451	0.00197689	0.061125	0.000616807	0.061125	0.000604408
						0.0731298	7.9688e-05	0.0747601	1.11884e-05	0.0741386	2.75614e-05	0.0736376	5.3118e-05	0.0747577	4.70706e-06	0.0747851	1.18822e-06	0.0731684	6.94652e-05	0.0730089	5.54583e-05	0.0675233	0.00030213	0.0301749	0.00197782	0.062	0.000577504	0.062	0.000565782
						0.0731597	8.04337e-05	0.0747777	1.1265e-05	0.0741678	2.82981e-05	0.0736764	5.37256e-05	0.0747709	4.78846e-06	0.0747978	1.2997e-06	0.0732126	7.01899e-05	0.0730572	5.67166e-05	0.0675862	0.000303517	0.0302031	0.00197896	0.062875	0.000538209	0.062875	0.00052715
						0.0731876	8.1309e-05	0.074794	1.1355e-05	0.074195	2.91629e-05	0.0737126	5.44387e-05	0.0747832	4.88402e-06	0.0748097	1.43056e-06	0.0732536	7.10406e-05	0.073102	5.81937e-05	0.0676446	0.000305144	0.0302293	0.0019803	0.06375	0.00049892	0.06375	0.000488511
						0.0732129	8.23037e-05	0.0748089	1.14572e-05	0.0742197	3.01456e-05	0.0737455	5.52492e-05	0.0747944	4.9926e-06	0.0748205	1.57927e-06	0.073291	7.20074e-05	0.0731429	5.98721e-05	0.0676979	0.000306994	0.0302531	0.00198182	0.064625	0.000459641	0.064625	0.000449862
						0.0732355	8.34061e-05	0.0748222	1.15704e-05	0.0742418	3.12347e-05	0.0737749	5.61474e-05	0.0748044	5.11295e-06	0.0748301	1.74408e-06	0.0733243	7.30787e-05	0.0731794	6.17324e-05	0.0677454	0.000309044	0.0302744	0.0019835	0.0655	0.000420374	0.0655	0.000411202
						0.0732552	8.46033e-05	0.0748337	1.16935e-05	0.074261	3.24174e-05	0.0738004	5.71228e-05	0.074813	5.24364e-06	0.0748384	1.92305e-06	0.0733532	7.42422e-05	0.0732111	6.37525e-05	0.0677866	0.00031127	0.0302929	0.00198533	0.066375	0.000381119	0.066375	0.000372528
						0.0732715	8.58812e-05	0.0748433	1.18248e-05	0.074277	3.36799e-05	0.0738216	5.81641e-05	0.0748202	5.38314e-06	0.0748454	2.1141e-06	0.0733773	7.54842e-05	0.0732375	6.59089e-05	0.067821	0.000313646	0.0303083	0.00198729	0.06725	0.000341881	0.06725	0.000333838
						0.0732845	8.72248e-05	0.0748509	1.19628e-05	0.0742896	3.50074e-05	0.0738384	5.92589e-05	0.074826	5.52983e-06	0.0748509	2.31498e-06	0.0733964	7.67901e-05	0.0732583	6.81762e-05	0.0678481	0.000316145	0.0303205	0.00198934	0.068125	0.000302664	0.068125	0.000295128
						0.0732938	8.86185e-05	0.0748564	1.2106e-05	0.0742987	3.63842e-05	0.0738506	6.03944e-05	0.0748301	5.68197e-06	0.0748549	2.52334e-06	0.0734102	7.81446e-05	0.0732734	7.0528e-05	0.0678678	0.000318736	0.0303293	0.00199147	0.069	0.00026347	0.069	0.000256394
						0.0732995	9.00459e-05	0.0748597	1.22527e-05	0.0743042	3.77944e-05	0.0738579	6.15574e-05	0.0748326	5.83779e-06	0.0748573	2.73673e-06	0.0734185	7.95318e-05	0.0732825	7.29365e-05	0.0678796	0.00032139	0.0303346	0.00199365	0.069875	0.000224307	0.069875	0.00021763
						0.0733014	9.14902e-05	0.0748608	1.24011e-05	0.0743061	3.92212e-05	0.0738604	6.27341e-05	0.0748334	5.99545e-06	0.0748581	2.95265e-06	0.0734213	8.09354e-05	0.0732856	7.53736e-05	0.0678836	0.000324076	0.0303364	0.00199586	0.07075	0.000185178	0.07075	0.000178831
						ErrEll	ErrEll	ErrEll	ErrEll	ErrEll	ErrEll	ErrEll	ErrEll	ErrEll	ErrEll	ErrEll	ErrEll	ErrEll	ErrEll	ErrEll	ErrEll	ErrEll	ErrEll	ErrEll	ErrEll	0.071625	0.000146089	0.071625	0.000139991
																										0.0725	0.000107047	0.0725	0.000101106
																										0.073375	6.8054e-05	0.073375	6.21713e-05
																										0.074905	0	0.0747694	0

## Sheet: PlotDat30
Source sheet	Feuil1	0.0364527	0.00173702	0.02	0.00246012	0.0366561	0.00173702	0.0525548	0.00102684	0.0388395	0.00163463	0.0669693	0.000384121	0.0384999	0.00164061	0.0733014	9.14902e-05	0.0748608	1.24011e-05	0.0743061	3.92212e-05	0.0738604	6.27341e-05	0.0380429	0.00165981	0.0748334	5.99545e-06	0.0748581	2.95265e-06	0.0734213	8.09354e-05	0.0517809	0.00104717	0.0732856	7.53736e-05	0.0678836	0.000324076	0.0303364	0.00199586	0.0474672	0.00122165	0.067549	0.000325279	0.0592652	0.000702585	0.0611283	0.000613382	0.02	0.00247594
Plot name	Isochron19	0.052324	0.00102684	0.074836	0	0.0366549	0.00173935	0.0525534	0.00102849	0.0388379	0.00163717	0.0669669	0.000385221	0.0384986	0.00164298	0.0732995	9.29344e-05	0.0748597	1.25495e-05	0.0743042	4.06481e-05	0.0738579	6.39109e-05	0.0380412	0.00166285	0.0748326	6.15312e-06	0.0748573	3.16857e-06	0.0734185	8.23391e-05	0.0517784	0.00105151	0.0732825	7.78108e-05	0.0678796	0.000326762	0.0303346	0.00199807	0.0474654	0.00122372	0.0675459	0.000328112	0.0592613	0.000707287	0.0611241	0.000616932	0.020875	0.00243642
Plot Type	2	0.0385648	0.00163463			0.0366513	0.00174166	0.0525494	0.00103013	0.0388331	0.00163967	0.0669599	0.000386308	0.0384949	0.00164531	0.0732938	9.43618e-05	0.0748564	1.26961e-05	0.0742987	4.20582e-05	0.0738506	6.50739e-05	0.038036	0.00166585	0.0748301	6.30894e-06	0.0748549	3.38196e-06	0.0734102	8.37263e-05	0.0517708	0.0010558	0.0732734	8.02193e-05	0.0678678	0.000329416	0.0303293	0.00200025	0.0474599	0.00122577	0.0675365	0.000330912	0.0592496	0.000711934	0.0611118	0.00062044	0.02175	0.0023969
1st free col	53	0.066566	0.000384121			0.0366454	0.00174391	0.0525427	0.00103173	0.0388251	0.00164212	0.0669482	0.00038737	0.0384887	0.00164759	0.0732845	9.57555e-05	0.0748509	1.28393e-05	0.0742896	4.34351e-05	0.0738384	6.62094e-05	0.0380275	0.00166878	0.074826	6.46108e-06	0.0748509	3.59032e-06	0.0733964	8.50808e-05	0.0517583	0.00105999	0.0732583	8.2571e-05	0.0678481	0.000332007	0.0303205	0.00200239	0.0474508	0.00122777	0.0675211	0.000333647	0.0592302	0.000716472	0.0610913	0.000623865	0.022625	0.00235738
Sigma Level	1	0.0382871	0.00164061			0.0366373	0.00174608	0.0525334	0.00103326	0.0388141	0.00164448	0.066932	0.000388393	0.0384802	0.00164979	0.0732715	9.70991e-05	0.0748433	1.29774e-05	0.074277	4.47626e-05	0.0738216	6.73042e-05	0.0380157	0.00167161	0.0748202	6.60776e-06	0.0748454	3.7912e-06	0.0733773	8.63866e-05	0.0517411	0.00106402	0.0732375	8.48384e-05	0.067821	0.000334506	0.0303083	0.00200444	0.0474383	0.0012297	0.0674997	0.000336283	0.0592035	0.000720846	0.061063	0.000627167	0.0235	0.00231786
Absolute Errs	TRUE	0.0729786	9.14902e-05			0.0366269	0.00174815	0.0525217	0.00103473	0.0388002	0.00164672	0.0669116	0.000389367	0.0384694	0.00165189	0.0732552	9.8377e-05	0.0748337	1.31087e-05	0.074261	4.60251e-05	0.0738004	6.83455e-05	0.0380008	0.00167429	0.074813	6.74727e-06	0.0748384	3.98225e-06	0.0733532	8.76286e-05	0.0517192	0.00106786	0.0732111	8.69948e-05	0.0677866	0.000336882	0.0302929	0.00200639	0.0474224	0.00123153	0.0674727	0.00033879	0.0591696	0.000725007	0.0610272	0.000630308	0.024375	0.00227834
Symbol Type	1	0.0746714	1.24011e-05			0.0366146	0.00175008	0.0525077	0.0010361	0.0387835	0.00164882	0.0668871	0.000390278	0.0384565	0.00165384	0.0732355	9.95742e-05	0.0748222	1.32317e-05	0.0742418	4.72078e-05	0.0737749	6.93209e-05	0.0379829	0.00167681	0.0748044	6.87796e-06	0.0748301	4.16123e-06	0.0733243	8.87921e-05	0.051693	0.00107146	0.0731794	8.90149e-05	0.0677454	0.000339108	0.0302744	0.00200823	0.0474033	0.00123325	0.0674403	0.000341138	0.059129	0.000728905	0.0609843	0.00063325	0.02525	0.00223882
Inverse Plot	TRUE	0.0739909	3.92212e-05			0.0366003	0.00175186	0.0524915	0.00103736	0.0387642	0.00165076	0.0668588	0.000391118	0.0384416	0.00165565	0.0732129	0.000100677	0.0748089	1.3345e-05	0.0742197	4.82969e-05	0.0737455	7.02191e-05	0.0379623	0.00167913	0.0747944	6.9983e-06	0.0748205	4.32604e-06	0.073291	8.98635e-05	0.0516628	0.00107477	0.0731429	9.08751e-05	0.0676979	0.000341158	0.0302531	0.00200991	0.0473814	0.00123483	0.0674029	0.000343301	0.0590822	0.000732494	0.0609349	0.000635959	0.026125	0.0021993
Color Plot	TRUE	0.0734412	6.27341e-05			0.0365844	0.00175347	0.0524734	0.0010385	0.0387426	0.0016525	0.0668271	0.000391876	0.0384248	0.00165728	0.0731876	0.000101671	0.074794	1.34472e-05	0.074195	4.92796e-05	0.0737126	7.10295e-05	0.0379392	0.00168122	0.0747832	7.10689e-06	0.0748097	4.47475e-06	0.0732536	9.08302e-05	0.051629	0.00107776	0.073102	9.25536e-05	0.0676446	0.000343008	0.0302293	0.00201143	0.0473567	0.00123625	0.067361	0.000345253	0.0590297	0.000735732	0.0608794	0.000638404	0.027	0.00215979
3D plot	FALSE	0.0377488	0.00165981			0.0365668	0.00175488	0.0524535	0.0010395	0.0387189	0.00165404	0.0667923	0.000392542	0.0384065	0.00165871	0.0731597	0.000102547	0.0747777	1.35371e-05	0.0741678	5.01444e-05	0.0736764	7.17427e-05	0.0379138	0.00168306	0.0747709	7.20244e-06	0.0747978	4.60561e-06	0.0732126	9.16809e-05	0.0515918	0.00108039	0.0730572	9.40306e-05	0.0675862	0.000344635	0.0302031	0.00201277	0.0473297	0.00123751	0.067315	0.00034697	0.0589721	0.000738582	0.0608185	0.000640555	0.027875	0.00212027
Linear	FALSE	0.0746911	5.99545e-06			0.036548	0.00175609	0.0524321	0.00104036	0.0386935	0.00165535	0.0667549	0.00039311	0.0383868	0.00165993	0.0731298	0.000103292	0.0747601	1.36138e-05	0.0741386	5.08811e-05	0.0736376	7.23503e-05	0.0378865	0.00168463	0.0747577	7.28385e-06	0.0747851	4.71709e-06	0.0731684	9.24056e-05	0.0515519	0.00108263	0.0730089	9.5289e-05	0.0675233	0.000346022	0.0301749	0.00201391	0.0473006	0.00123858	0.0672655	0.000348433	0.0589101	0.00074101	0.060753	0.000642387	0.02875	0.00208075
Data Range	A26:D46	0.0747207	2.95265e-06			0.036528	0.00175707	0.0524094	0.00104105	0.0386665	0.00165641	0.0667153	0.000393573	0.0383658	0.00166092	0.0730981	0.0001039	0.0747415	1.36762e-05	0.0741076	5.14811e-05	0.0735964	7.28452e-05	0.0378576	0.0016859	0.0747438	7.35015e-06	0.0747716	4.80789e-06	0.0731217	9.29959e-05	0.0515095	0.00108446	0.0729577	9.63138e-05	0.0674567	0.000347151	0.0301451	0.00201484	0.0472698	0.00123945	0.0672131	0.000349624	0.0588445	0.000742987	0.0606836	0.00064388	0.029625	0.00204123
Filled Symbols	TRUE	0.0729456	8.09354e-05			0.0365071	0.00175781	0.0523857	0.00104158	0.0386383	0.00165722	0.0666739	0.000393925	0.038344	0.00166168	0.0730649	0.000104361	0.0747221	1.37236e-05	0.0740753	5.19373e-05	0.0735534	7.32215e-05	0.0378275	0.00168687	0.0747292	7.40057e-06	0.0747575	4.87693e-06	0.0730729	9.34447e-05	0.0514653	0.00108584	0.0729043	9.70931e-05	0.0673871	0.00034801	0.0301139	0.00201555	0.0472377	0.00124011	0.0671584	0.00035053	0.0587759	0.000744491	0.0606112	0.000645015	0.0305	0.00200172
ConcAge	FALSE	0.0513501	0.00104717			0.0364856	0.00175832	0.0523613	0.00104194	0.0386092	0.00165777	0.0666312	0.000394161	0.0383215	0.00166219	0.0730308	0.000104672	0.074702	1.37556e-05	0.0740419	5.22445e-05	0.073509	7.34748e-05	0.0377963	0.00168753	0.0747141	7.43451e-06	0.074743	4.92342e-06	0.0730226	9.37469e-05	0.0514198	0.00108678	0.0728493	9.76178e-05	0.0673155	0.000348588	0.0300818	0.00201602	0.0472046	0.00124056	0.067102	0.00035114	0.0587053	0.000745503	0.0605366	0.000645779	0.031375	0.0019622
ConcSwap	FALSE	0.0727651	7.53736e-05			0.0364637	0.00175857	0.0523365	0.00104212	0.0385797	0.00165804	0.0665878	0.00039428	0.0382986	0.00166245	0.0729961	0.000104829	0.0746816	1.37716e-05	0.074008	5.2399e-05	0.0734639	7.36022e-05	0.0377647	0.00168786	0.0746988	7.45158e-06	0.0747282	4.9468e-06	0.0729714	9.38989e-05	0.0513734	0.00108725	0.0727933	9.78817e-05	0.0672425	0.000348879	0.0300491	0.00201626	0.0471708	0.00124078	0.0670446	0.000351447	0.0586334	0.000746012	0.0604606	0.000646163	0.03225	0.00192268
1st Symbol-row	1	0.0672058	0.000324076			0.0364417	0.00175857	0.0523115	0.00104212	0.0385499	0.00165804	0.0665442	0.00039428	0.0382755	0.00166245	0.0729611	0.000104829	0.0746611	1.37716e-05	0.0739739	5.2399e-05	0.0734185	7.36022e-05	0.0377328	0.00168786	0.0746834	7.45158e-06	0.0747133	4.9468e-06	0.0729199	9.38989e-05	0.0513267	0.00108725	0.0727369	9.78817e-05	0.0671691	0.000348879	0.0300162	0.00201626	0.0471369	0.00124078	0.0669869	0.000351447	0.0585611	0.000746012	0.0603841	0.000646163	0.033125	0.00188317
		0.0300327	0.00199586			0.0364198	0.00175832	0.0522866	0.00104194	0.0385204	0.00165777	0.0665007	0.000394161	0.0382526	0.00166219	0.0729264	0.000104672	0.0746407	1.37556e-05	0.07394	5.22445e-05	0.0733734	7.34748e-05	0.0377012	0.00168753	0.0746681	7.43451e-06	0.0746985	4.92342e-06	0.0728687	9.37469e-05	0.0512804	0.00108678	0.0726809	9.76178e-05	0.0670961	0.000348588	0.0299835	0.00201602	0.0471032	0.00124056	0.0669295	0.00035114	0.0584892	0.000745503	0.0603081	0.000645779	0.034	0.00184365
		0.0471539	0.00122165			0.0363983	0.00175781	0.0522622	0.00104158	0.0384913	0.00165722	0.0664581	0.000393925	0.0382301	0.00166168	0.0728922	0.000104361	0.0746207	1.37236e-05	0.0739066	5.19373e-05	0.0733291	7.32215e-05	0.0376701	0.00168687	0.074653	7.40057e-06	0.074684	4.87693e-06	0.0728184	9.34447e-05	0.0512348	0.00108584	0.0726258	9.70931e-05	0.0670245	0.00034801	0.0299514	0.00201555	0.04707	0.00124011	0.0668731	0.00035053	0.0584185	0.000744491	0.0602335	0.000645015	0.034875	0.00180414
		0.0670158	0.000325279			0.0363774	0.00175707	0.0522385	0.00104105	0.0384631	0.00165641	0.0664167	0.000393573	0.0382083	0.00166092	0.0728591	0.0001039	0.0746013	1.36762e-05	0.0738743	5.14811e-05	0.0732861	7.28452e-05	0.0376399	0.0016859	0.0746384	7.35015e-06	0.0746699	4.80789e-06	0.0727696	9.29959e-05	0.0511906	0.00108446	0.0725724	9.63138e-05	0.0669549	0.000347151	0.0299202	0.00201484	0.0470379	0.00123945	0.0668184	0.000349624	0.05835	0.000742987	0.0601611	0.00064388	0.03575	0.00176463
		0.0585972	0.000702585			0.0363575	0.00175609	0.0522158	0.00104036	0.0384361	0.00165535	0.0663771	0.00039311	0.0381874	0.00165993	0.0728274	0.000103292	0.0745826	1.36138e-05	0.0738433	5.08811e-05	0.0732449	7.23503e-05	0.037611	0.00168463	0.0746244	7.28385e-06	0.0746564	4.71709e-06	0.0727228	9.24056e-05	0.0511482	0.00108263	0.0725213	9.5289e-05	0.0668883	0.000346022	0.0298904	0.00201391	0.0470071	0.00123858	0.066766	0.000348433	0.0582843	0.00074101	0.0600917	0.000642387	0.036625	0.00172512
		0.0604223	0.000613382			0.0363386	0.00175488	0.0521944	0.0010395	0.0384106	0.00165404	0.0663396	0.000392542	0.0381676	0.00165871	0.0727975	0.000102547	0.0745651	1.35371e-05	0.0738141	5.01444e-05	0.073206	7.17427e-05	0.0375837	0.00168306	0.0746112	7.20244e-06	0.0746437	4.60561e-06	0.0726787	9.16809e-05	0.0511083	0.00108039	0.072473	9.40306e-05	0.0668254	0.000344635	0.0298622	0.00201277	0.046978	0.00123751	0.0667165	0.00034697	0.0582224	0.000738582	0.0600262	0.000640555	0.0375	0.0016856
		IsoLine	IsoLine			0.0363211	0.00175347	0.0521745	0.0010385	0.038387	0.0016525	0.0663049	0.000391876	0.0381493	0.00165728	0.0727696	0.000101671	0.0745487	1.34472e-05	0.0737869	4.92796e-05	0.0731699	7.10295e-05	0.0375583	0.00168122	0.0745989	7.10689e-06	0.0746318	4.47475e-06	0.0726377	9.08302e-05	0.0510711	0.00107776	0.0724281	9.25536e-05	0.066767	0.000343008	0.029836	0.00201143	0.046951	0.00123625	0.0666705	0.000345253	0.0581648	0.000735732	0.0599653	0.000638404	0.038375	0.00164609
						0.0363051	0.00175186	0.0521564	0.00103736	0.0383654	0.00165076	0.0662732	0.000391118	0.0381325	0.00165565	0.0727443	0.000100677	0.0745338	1.3345e-05	0.0737622	4.82969e-05	0.0731369	7.02191e-05	0.0375352	0.00167913	0.0745878	6.9983e-06	0.074621	4.32604e-06	0.0726003	8.98635e-05	0.0510373	0.00107477	0.0723872	9.08751e-05	0.0667137	0.000341158	0.0298122	0.00200991	0.0469264	0.00123483	0.0666286	0.000343301	0.0581123	0.000732494	0.0599098	0.000635959	0.03925	0.00160658
						0.0362908	0.00175008	0.0521402	0.0010361	0.0383461	0.00164882	0.0662449	0.000390278	0.0381176	0.00165384	0.0727216	9.95742e-05	0.0745206	1.32317e-05	0.0737401	4.72078e-05	0.0731076	6.93209e-05	0.0375146	0.00167681	0.0745778	6.87796e-06	0.0746114	4.16123e-06	0.0725669	8.87921e-05	0.0510071	0.00107146	0.0723507	8.90149e-05	0.0666662	0.000339108	0.0297909	0.00200823	0.0469044	0.00123325	0.0665912	0.000341138	0.0580655	0.000728905	0.0598604	0.00063325	0.040125	0.00156707
						0.0362785	0.00174815	0.0521262	0.00103473	0.0383294	0.00164672	0.0662204	0.000389367	0.0381047	0.00165189	0.072702	9.8377e-05	0.0745091	1.31087e-05	0.0737209	4.60251e-05	0.0730821	6.83455e-05	0.0374967	0.00167429	0.0745691	6.74727e-06	0.074603	3.98225e-06	0.072538	8.76286e-05	0.0509809	0.00106786	0.0723191	8.69948e-05	0.066625	0.000336882	0.0297724	0.00200639	0.0468853	0.00123153	0.0665588	0.00033879	0.0580249	0.000725007	0.0598175	0.000630308	0.041	0.00152757
						0.0362682	0.00174608	0.0521145	0.00103326	0.0383155	0.00164448	0.0661999	0.000388393	0.0380939	0.00164979	0.0726857	9.70991e-05	0.0744995	1.29774e-05	0.0737049	4.47626e-05	0.0730608	6.73042e-05	0.0374818	0.00167161	0.0745619	6.60776e-06	0.0745961	3.7912e-06	0.0725139	8.63866e-05	0.050959	0.00106402	0.0722927	8.48384e-05	0.0665906	0.000334506	0.029757	0.00200444	0.0468695	0.0012297	0.0665318	0.000336283	0.057991	0.000720846	0.0597817	0.000627167	0.041875	0.00148806
						0.03626	0.00174391	0.0521052	0.00103173	0.0383045	0.00164212	0.0661838	0.00038737	0.0380854	0.00164759	0.0726727	9.57555e-05	0.0744919	1.28393e-05	0.0736923	4.34351e-05	0.073044	6.62094e-05	0.03747	0.00166878	0.0745562	6.46108e-06	0.0745906	3.59032e-06	0.0724948	8.50808e-05	0.0509418	0.00105999	0.0722718	8.2571e-05	0.0665634	0.000332007	0.0297448	0.00200239	0.0468569	0.00122777	0.0665104	0.000333647	0.0579642	0.000716472	0.0597534	0.000623865	0.04275	0.00144855
						0.0362541	0.00174166	0.0520985	0.00103013	0.0382965	0.00163967	0.0661721	0.000386308	0.0380792	0.00164531	0.0726634	9.43618e-05	0.0744864	1.26961e-05	0.0736832	4.20582e-05	0.0730319	6.50739e-05	0.0374615	0.00166585	0.0745521	6.30894e-06	0.0745866	3.38196e-06	0.0724811	8.37263e-05	0.0509293	0.0010558	0.0722567	8.02193e-05	0.0665438	0.000329416	0.029736	0.00200025	0.0468478	0.00122577	0.066495	0.000330912	0.0579449	0.000711934	0.0597329	0.00062044	0.043625	0.00140905
						0.0362506	0.00173935	0.0520945	0.00102849	0.0382917	0.00163717	0.066165	0.000385221	0.0380755	0.00164298	0.0726577	9.29344e-05	0.0744831	1.25495e-05	0.0736777	4.06481e-05	0.0730245	6.39109e-05	0.0374563	0.00166285	0.0745496	6.15312e-06	0.0745842	3.16857e-06	0.0724727	8.23391e-05	0.0509217	0.00105151	0.0722476	7.78108e-05	0.0665319	0.000326762	0.0297307	0.00199807	0.0468423	0.00122372	0.0664856	0.000328112	0.0579332	0.000707287	0.0597206	0.000616932	0.0445	0.00136955
						0.0362494	0.00173702	0.0520931	0.00102684	0.0382901	0.00163463	0.0661627	0.000384121	0.0380742	0.00164061	0.0726558	9.14902e-05	0.0744819	1.24011e-05	0.0736758	3.92212e-05	0.0730221	6.27341e-05	0.0374546	0.00165981	0.0745488	5.99545e-06	0.0745834	2.95265e-06	0.0724699	8.09354e-05	0.0509192	0.00104717	0.0722446	7.53736e-05	0.066528	0.000324076	0.0297289	0.00199586	0.0468405	0.00122165	0.0664825	0.000325279	0.0579292	0.000702585	0.0597164	0.000613382	0.045375	0.00133005
						0.0362506	0.00173469	0.0520945	0.00102519	0.0382917	0.0016321	0.066165	0.000383021	0.0380755	0.00163825	0.0726577	9.00459e-05	0.0744831	1.22527e-05	0.0736777	3.77944e-05	0.0730245	6.15574e-05	0.0374563	0.00165678	0.0745496	5.83779e-06	0.0745842	2.73673e-06	0.0724727	7.95318e-05	0.0509217	0.00104283	0.0722476	7.29365e-05	0.0665319	0.00032139	0.0297307	0.00199365	0.0468423	0.00121958	0.0664856	0.000322445	0.0579332	0.000697883	0.0597206	0.000609833	0.04625	0.00129055
						0.0362541	0.00173238	0.0520985	0.00102355	0.0382965	0.00162959	0.0661721	0.000381934	0.0380792	0.00163591	0.0726634	8.86185e-05	0.0744864	1.2106e-05	0.0736832	3.63842e-05	0.0730319	6.03944e-05	0.0374615	0.00165378	0.0745521	5.68197e-06	0.0745866	2.52334e-06	0.0724811	7.81446e-05	0.0509293	0.00103854	0.0722567	7.0528e-05	0.0665438	0.000318736	0.029736	0.00199147	0.0468478	0.00121753	0.066495	0.000319645	0.0579449	0.000693236	0.0597329	0.000606325	0.047125	0.00125105
						0.03626	0.00173013	0.0521052	0.00102195	0.0383045	0.00162714	0.0661838	0.000380873	0.0380854	0.00163363	0.0726727	8.72248e-05	0.0744919	1.19628e-05	0.0736923	3.50074e-05	0.073044	5.92589e-05	0.03747	0.00165085	0.0745562	5.52983e-06	0.0745906	2.31498e-06	0.0724948	7.67901e-05	0.0509418	0.00103436	0.0722718	6.81762e-05	0.0665634	0.000316145	0.0297448	0.00198934	0.0468569	0.00121553	0.0665104	0.000316911	0.0579642	0.000688698	0.0597534	0.0006029	0.048	0.00121156
						0.0362682	0.00172796	0.0521145	0.00102042	0.0383155	0.00162478	0.0661999	0.000379849	0.0380939	0.00163143	0.0726857	8.58812e-05	0.0744995	1.18248e-05	0.0737049	3.36799e-05	0.0730608	5.81641e-05	0.0374818	0.00164802	0.0745619	5.38314e-06	0.0745961	2.1141e-06	0.0725139	7.54842e-05	0.050959	0.00103032	0.0722927	6.59089e-05	0.0665906	0.000313646	0.029757	0.00198729	0.0468695	0.00121361	0.0665318	0.000314275	0.057991	0.000684323	0.0597817	0.000599598	0.048875	0.00117206
						0.0362785	0.0017259	0.0521262	0.00101895	0.0383294	0.00162254	0.0662204	0.000378876	0.0381047	0.00162934	0.072702	8.46033e-05	0.0745091	1.16935e-05	0.0737209	3.24174e-05	0.0730821	5.71228e-05	0.0374967	0.00164533	0.0745691	5.24364e-06	0.074603	1.92305e-06	0.072538	7.42422e-05	0.0509809	0.00102648	0.0723191	6.37525e-05	0.066625	0.00031127	0.0297724	0.00198533	0.0468853	0.00121177	0.0665588	0.000311768	0.0580249	0.000680163	0.0598175	0.000596457	0.04975	0.00113257
						0.0362908	0.00172396	0.0521402	0.00101758	0.0383461	0.00162044	0.0662449	0.000377964	0.0381176	0.00162738	0.0727216	8.34061e-05	0.0745206	1.15704e-05	0.0737401	3.12347e-05	0.0731076	5.61474e-05	0.0375146	0.00164282	0.0745778	5.11295e-06	0.0746114	1.74408e-06	0.0725669	7.30787e-05	0.0510071	0.00102288	0.0723507	6.17324e-05	0.0666662	0.000309044	0.0297909	0.0019835	0.0469044	0.00121006	0.0665912	0.000309419	0.0580655	0.000676265	0.0598604	0.000593515	0.050625	0.00109309
						0.0363051	0.00172218	0.0521564	0.00101632	0.0383654	0.0016185	0.0662732	0.000377125	0.0381325	0.00162558	0.0727443	8.23037e-05	0.0745338	1.14572e-05	0.0737622	3.01456e-05	0.0731369	5.52492e-05	0.0375352	0.0016405	0.0745878	4.9926e-06	0.074621	1.57927e-06	0.0726003	7.20074e-05	0.0510373	0.00101957	0.0723872	5.98721e-05	0.0667137	0.000306994	0.0298122	0.00198182	0.0469264	0.00120847	0.0666286	0.000307256	0.0581123	0.000672676	0.0599098	0.000590806	0.0515	0.0010536
						0.0363211	0.00172057	0.0521745	0.00101518	0.038387	0.00161676	0.0663049	0.000376367	0.0381493	0.00162395	0.0727696	8.1309e-05	0.0745487	1.1355e-05	0.0737869	2.91629e-05	0.0731699	5.44387e-05	0.0375583	0.00163841	0.0745989	4.88402e-06	0.0746318	1.43056e-06	0.0726377	7.10406e-05	0.0510711	0.00101658	0.0724281	5.81937e-05	0.066767	0.000305144	0.029836	0.0019803	0.046951	0.00120705	0.0666705	0.000305305	0.0581648	0.000669438	0.0599653	0.000588361	0.052375	0.00101412
						0.0363386	0.00171916	0.0521944	0.00101418	0.0384106	0.00161522	0.0663396	0.0003757	0.0381676	0.00162251	0.0727975	8.04337e-05	0.0745651	1.1265e-05	0.0738141	2.82981e-05	0.073206	5.37256e-05	0.0375837	0.00163657	0.0746112	4.78846e-06	0.0746437	1.2997e-06	0.0726787	7.01899e-05	0.0511083	0.00101395	0.072473	5.67166e-05	0.0668254	0.000303517	0.0298622	0.00197896	0.046978	0.00120579	0.0667165	0.000303588	0.0582224	0.000666588	0.0600262	0.00058621	0.05325	0.000974647
						0.0363575	0.00171795	0.0522158	0.00101332	0.0384361	0.00161391	0.0663771	0.000375132	0.0381874	0.00162129	0.0728274	7.9688e-05	0.0745826	1.11884e-05	0.0738433	2.75614e-05	0.0732449	5.3118e-05	0.037611	0.001635	0.0746244	4.70706e-06	0.0746564	1.18822e-06	0.0727228	6.94652e-05	0.0511482	0.00101171	0.0725213	5.54583e-05	0.0668883	0.00030213	0.0298904	0.00197782	0.0470071	0.00120472	0.066766	0.000302125	0.0582843	0.00066416	0.0600917	0.000584377	0.054125	0.000935174
						0.0363774	0.00171697	0.0522385	0.00101263	0.0384631	0.00161285	0.0664167	0.00037467	0.0382083	0.0016203	0.0728591	7.90807e-05	0.0746013	1.1126e-05	0.0738743	2.69614e-05	0.0732861	5.26231e-05	0.0376399	0.00163372	0.0746384	4.64076e-06	0.0746699	1.09742e-06	0.0727696	6.8875e-05	0.0511906	0.00100989	0.0725724	5.44335e-05	0.0669549	0.000301001	0.0299202	0.00197689	0.0470379	0.00120385	0.0668184	0.000300933	0.05835	0.000662183	0.0601611	0.000582885	0.055	0.000895707
						0.0363983	0.00171623	0.0522622	0.0010121	0.0384913	0.00161204	0.0664581	0.000374318	0.0382301	0.00161954	0.0728922	7.86188e-05	0.0746207	1.10786e-05	0.0739066	2.65051e-05	0.0733291	5.22468e-05	0.0376701	0.00163275	0.074653	4.59034e-06	0.074684	1.02837e-06	0.0728184	6.84261e-05	0.0512348	0.0010085	0.0726258	5.36542e-05	0.0670245	0.000300142	0.0299514	0.00197618	0.04707	0.00120319	0.0668731	0.000300027	0.0584185	0.000660679	0.0602335	0.00058175	0.055875	0.000856244
						0.0364198	0.00171573	0.0522866	0.00101174	0.0385204	0.00161149	0.0665007	0.000374081	0.0382526	0.00161903	0.0729264	7.83079e-05	0.0746407	1.10466e-05	0.07394	2.61979e-05	0.0733734	5.19935e-05	0.0377012	0.0016321	0.0746681	4.5564e-06	0.0746985	9.81889e-07	0.0728687	6.81239e-05	0.0512804	0.00100757	0.0726809	5.31295e-05	0.0670961	0.000299564	0.0299835	0.00197571	0.0471032	0.00120274	0.0669295	0.000299417	0.0584892	0.000659667	0.0603081	0.000580986	0.05675	0.000816788
						0.0364417	0.00171547	0.0523115	0.00101156	0.0385499	0.00161122	0.0665442	0.000373962	0.0382755	0.00161878	0.0729611	7.81515e-05	0.0746611	1.10305e-05	0.0739739	2.60434e-05	0.0734185	5.18661e-05	0.0377328	0.00163177	0.0746834	4.53932e-06	0.0747133	9.58509e-07	0.0729199	6.79719e-05	0.0513267	0.0010071	0.0727369	5.28656e-05	0.0671691	0.000299273	0.0300162	0.00197547	0.0471369	0.00120252	0.0669869	0.00029911	0.0585611	0.000659157	0.0603841	0.000580601	0.057625	0.000777338
						0.0364637	0.00171547	0.0523365	0.00101156	0.0385797	0.00161122	0.0665878	0.000373962	0.0382986	0.00161878	0.0729961	7.81515e-05	0.0746816	1.10305e-05	0.074008	2.60434e-05	0.0734639	5.18661e-05	0.0377647	0.00163177	0.0746988	4.53932e-06	0.0747282	9.58509e-07	0.0729714	6.79719e-05	0.0513734	0.0010071	0.0727933	5.28656e-05	0.0672425	0.000299273	0.0300491	0.00197547	0.0471708	0.00120252	0.0670446	0.00029911	0.0586334	0.000659157	0.0604606	0.000580601	0.0585	0.000737896
						0.0364856	0.00171573	0.0523613	0.00101174	0.0386092	0.00161149	0.0666312	0.000374081	0.0383215	0.00161903	0.0730308	7.83079e-05	0.074702	1.10466e-05	0.0740419	2.61979e-05	0.073509	5.19935e-05	0.0377963	0.0016321	0.0747141	4.5564e-06	0.074743	9.81889e-07	0.0730226	6.81239e-05	0.0514198	0.00100757	0.0728493	5.31295e-05	0.0673155	0.000299564	0.0300818	0.00197571	0.0472046	0.00120274	0.067102	0.000299417	0.0587053	0.000659667	0.0605366	0.000580986	0.059375	0.000698462
						0.0365071	0.00171623	0.0523857	0.0010121	0.0386383	0.00161204	0.0666739	0.000374318	0.038344	0.00161954	0.0730649	7.86188e-05	0.0747221	1.10786e-05	0.0740753	2.65051e-05	0.0735534	5.22468e-05	0.0378275	0.00163275	0.0747292	4.59034e-06	0.0747575	1.02837e-06	0.0730729	6.84261e-05	0.0514653	0.0010085	0.0729043	5.36542e-05	0.0673871	0.000300142	0.0301139	0.00197618	0.0472377	0.00120319	0.0671584	0.000300027	0.0587759	0.000660679	0.0606112	0.00058175	0.06025	0.000659037
						0.036528	0.00171697	0.0524094	0.00101263	0.0386665	0.00161285	0.0667153	0.00037467	0.0383658	0.0016203	0.0730981	7.90807e-05	0.0747415	1.1126e-05	0.0741076	2.69614e-05	0.0735964	5.26231e-05	0.0378576	0.00163372	0.0747438	4.64076e-06	0.0747716	1.09742e-06	0.0731217	6.8875e-05	0.0515095	0.00100989	0.0729577	5.44335e-05	0.0674567	0.000301001	0.0301451	0.00197689	0.0472698	0.00120385	0.0672131	0.000300933	0.0588445	0.000662183	0.0606836	0.000582885	0.061125	0.000619622
						0.036548	0.00171795	0.0524321	0.00101332	0.0386935	0.00161391	0.0667549	0.000375132	0.0383868	0.00162129	0.0731298	7.9688e-05	0.0747601	1.11884e-05	0.0741386	2.75614e-05	0.0736376	5.3118e-05	0.0378865	0.001635	0.0747577	4.70706e-06	0.0747851	1.18822e-06	0.0731684	6.94652e-05	0.0515519	0.00101171	0.0730089	5.54583e-05	0.0675233	0.00030213	0.0301749	0.00197782	0.0473006	0.00120472	0.0672655	0.000302125	0.0589101	0.00066416	0.060753	0.000584377	0.062	0.000580218
						0.0365668	0.00171916	0.0524535	0.00101418	0.0387189	0.00161522	0.0667923	0.0003757	0.0384065	0.00162251	0.0731597	8.04337e-05	0.0747777	1.1265e-05	0.0741678	2.82981e-05	0.0736764	5.37256e-05	0.0379138	0.00163657	0.0747709	4.78846e-06	0.0747978	1.2997e-06	0.0732126	7.01899e-05	0.0515918	0.00101395	0.0730572	5.67166e-05	0.0675862	0.000303517	0.0302031	0.00197896	0.0473297	0.00120579	0.067315	0.000303588	0.0589721	0.000666588	0.0608185	0.00058621	0.062875	0.000540827
						0.0365844	0.00172057	0.0524734	0.00101518	0.0387426	0.00161676	0.0668271	0.000376367	0.0384248	0.00162395	0.0731876	8.1309e-05	0.074794	1.1355e-05	0.074195	2.91629e-05	0.0737126	5.44387e-05	0.0379392	0.00163841	0.0747832	4.88402e-06	0.0748097	1.43056e-06	0.0732536	7.10406e-05	0.051629	0.00101658	0.073102	5.81937e-05	0.0676446	0.000305144	0.0302293	0.0019803	0.0473567	0.00120705	0.067361	0.000305305	0.0590297	0.000669438	0.0608794	0.000588361	0.06375	0.00050145
						0.0366003	0.00172218	0.0524915	0.00101632	0.0387642	0.0016185	0.0668588	0.000377125	0.0384416	0.00162558	0.0732129	8.23037e-05	0.0748089	1.14572e-05	0.0742197	3.01456e-05	0.0737455	5.52492e-05	0.0379623	0.0016405	0.0747944	4.9926e-06	0.0748205	1.57927e-06	0.073291	7.20074e-05	0.0516628	0.00101957	0.0731429	5.98721e-05	0.0676979	0.000306994	0.0302531	0.00198182	0.0473814	0.00120847	0.0674029	0.000307256	0.0590822	0.000672676	0.0609349	0.000590806	0.064625	0.000462088
						0.0366146	0.00172396	0.0525077	0.00101758	0.0387835	0.00162044	0.0668871	0.000377964	0.0384565	0.00162738	0.0732355	8.34061e-05	0.0748222	1.15704e-05	0.0742418	3.12347e-05	0.0737749	5.61474e-05	0.0379829	0.00164282	0.0748044	5.11295e-06	0.0748301	1.74408e-06	0.0733243	7.30787e-05	0.051693	0.00102288	0.0731794	6.17324e-05	0.0677454	0.000309044	0.0302744	0.0019835	0.0474033	0.00121006	0.0674403	0.000309419	0.059129	0.000676265	0.0609843	0.000593515	0.0655	0.000422742
						0.0366269	0.0017259	0.0525217	0.00101895	0.0388002	0.00162254	0.0669116	0.000378876	0.0384694	0.00162934	0.0732552	8.46033e-05	0.0748337	1.16935e-05	0.074261	3.24174e-05	0.0738004	5.71228e-05	0.0380008	0.00164533	0.074813	5.24364e-06	0.0748384	1.92305e-06	0.0733532	7.42422e-05	0.0517192	0.00102648	0.0732111	6.37525e-05	0.0677866	0.00031127	0.0302929	0.00198533	0.0474224	0.00121177	0.0674727	0.000311768	0.0591696	0.000680163	0.0610272	0.000596457	0.066375	0.000383413
						0.0366373	0.00172796	0.0525334	0.00102042	0.0388141	0.00162478	0.066932	0.000379849	0.0384802	0.00163143	0.0732715	8.58812e-05	0.0748433	1.18248e-05	0.074277	3.36799e-05	0.0738216	5.81641e-05	0.0380157	0.00164802	0.0748202	5.38314e-06	0.0748454	2.1141e-06	0.0733773	7.54842e-05	0.0517411	0.00103032	0.0732375	6.59089e-05	0.067821	0.000313646	0.0303083	0.00198729	0.0474383	0.00121361	0.0674997	0.000314275	0.0592035	0.000684323	0.061063	0.000599598	0.06725	0.000344103
						0.0366454	0.00173013	0.0525427	0.00102195	0.0388251	0.00162714	0.0669482	0.000380873	0.0384887	0.00163363	0.0732845	8.72248e-05	0.0748509	1.19628e-05	0.0742896	3.50074e-05	0.0738384	5.92589e-05	0.0380275	0.00165085	0.074826	5.52983e-06	0.0748509	2.31498e-06	0.0733964	7.67901e-05	0.0517583	0.00103436	0.0732583	6.81762e-05	0.0678481	0.000316145	0.0303205	0.00198934	0.0474508	0.00121553	0.0675211	0.000316911	0.0592302	0.000688698	0.0610913	0.0006029	0.068125	0.000304812
						0.0366513	0.00173238	0.0525494	0.00102355	0.0388331	0.00162959	0.0669599	0.000381934	0.0384949	0.00163591	0.0732938	8.86185e-05	0.0748564	1.2106e-05	0.0742987	3.63842e-05	0.0738506	6.03944e-05	0.038036	0.00165378	0.0748301	5.68197e-06	0.0748549	2.52334e-06	0.0734102	7.81446e-05	0.0517708	0.00103854	0.0732734	7.0528e-05	0.0678678	0.000318736	0.0303293	0.00199147	0.0474599	0.00121753	0.0675365	0.000319645	0.0592496	0.000693236	0.0611118	0.000606325	0.069	0.000265541
						0.0366549	0.00173469	0.0525534	0.00102519	0.0388379	0.0016321	0.0669669	0.000383021	0.0384986	0.00163825	0.0732995	9.00459e-05	0.0748597	1.22527e-05	0.0743042	3.77944e-05	0.0738579	6.15574e-05	0.0380412	0.00165678	0.0748326	5.83779e-06	0.0748573	2.73673e-06	0.0734185	7.95318e-05	0.0517784	0.00104283	0.0732825	7.29365e-05	0.0678796	0.00032139	0.0303346	0.00199365	0.0474654	0.00121958	0.0675459	0.000322445	0.0592613	0.000697883	0.0611241	0.000609833	0.069875	0.00022629
						0.0366561	0.00173702	0.0525548	0.00102684	0.0388395	0.00163463	0.0669693	0.000384121	0.0384999	0.00164061	0.0733014	9.14902e-05	0.0748608	1.24011e-05	0.0743061	3.92212e-05	0.0738604	6.27341e-05	0.0380429	0.00165981	0.0748334	5.99545e-06	0.0748581	2.95265e-06	0.0734213	8.09354e-05	0.0517809	0.00104717	0.0732856	7.53736e-05	0.0678836	0.000324076	0.0303364	0.00199586	0.0474672	0.00122165	0.067549	0.000325279	0.0592652	0.000702585	0.0611283	0.000613382	0.07075	0.000187059
						ErrEll	ErrEll	ErrEll	ErrEll	ErrEll	ErrEll	ErrEll	ErrEll	ErrEll	ErrEll	ErrEll	ErrEll	ErrEll	ErrEll	ErrEll	ErrEll	ErrEll	ErrEll	ErrEll	ErrEll	ErrEll	ErrEll	ErrEll	ErrEll	ErrEll	ErrEll	ErrEll	ErrEll	ErrEll	ErrEll	ErrEll	ErrEll	ErrEll	ErrEll	ErrEll	ErrEll	ErrEll	ErrEll	ErrEll	ErrEll	ErrEll	ErrEll	0.071625	0.000147848
																																																0.0725	0.000108655
																																																0.073375	6.94807e-05
																																																0.0749279	0
[truncated: 2 more columns]

## Sheet: PlotDat26
Source sheet	Feuil1	0.2	13.0762	1	13.0041	0.0746805	0.85	12.9294
Plot name	Average21	5.8	13.0762	2	13.0877	0.209972	1.15	12.9294
Plot Type	15			3	13.1725	0.126565	1.15	13.0787
1st free col	8			4	13.1853	0.216009	0.85	13.0787
Sigma Level	1			5	13.2179	0.181321	0.85	12.9294
Absolute Errs	TRUE			IsoLine	IsoLine	IsoLine	ErrBox	ErrBox
Symbol Type	1						1.85	12.8777
Inverse Plot	FALSE						2.15	12.8777
Color Plot	TRUE						2.15	13.2977
3D plot	FALSE						1.85	13.2977
Linear	FALSE						1.85	12.8777
Data Range	K48:L52						ErrBox	ErrBox
Filled Symbols	TRUE						2.85	13.0459
ConcAge	FALSE						3.15	13.0459
ConcSwap	FALSE						3.15	13.2991
1st Symbol-row	1						2.85	13.2991
							2.85	13.0459
							ErrBox	ErrBox
							3.85	12.9693
							4.15	12.9693
							4.15	13.4013
							3.85	13.4013
							3.85	12.9693
							ErrBox	ErrBox
							4.85	13.0366
							5.15	13.0366
							5.15	13.3992
							4.85	13.3992
							4.85	13.0366
							ErrBox	ErrBox

## Sheet: PlotDat27
Source sheet	Feuil1	0.066566	0.000384121	0.046	0.00126832	0.0669693	0.000384121	0.0517809	0.00104717	0.067549	0.000325279	0.0592652	0.000702585	0.0611283	0.000613382	0.0477235	0.0013	0.046	0.00115067
Plot name	Isochron22	0.0513501	0.00104717	0.072	0.000133332	0.0669669	0.000385221	0.0517784	0.00105151	0.0675459	0.000328112	0.0592613	0.000707287	0.0611241	0.000616932	0.0480485	0.0012838	0.046325	0.00113851
Plot Type	2	0.0670158	0.000325279			0.0669599	0.000386308	0.0517708	0.0010558	0.0675365	0.000330912	0.0592496	0.000711934	0.0611118	0.00062044	0.0483735	0.00126759	0.04665	0.00112635
1st free col	21	0.0585972	0.000702585			0.0669482	0.00038737	0.0517583	0.00105999	0.0675211	0.000333647	0.0592302	0.000716472	0.0610913	0.000623865	0.0486985	0.0012514	0.046975	0.00111419
Sigma Level	1	0.0604223	0.000613382			0.066932	0.000388393	0.0517411	0.00106402	0.0674997	0.000336283	0.0592035	0.000720846	0.061063	0.000627167	0.0490235	0.0012352	0.0473	0.00110203
Absolute Errs	TRUE	IsoLine	IsoLine			0.0669116	0.000389367	0.0517192	0.00106786	0.0674727	0.00033879	0.0591696	0.000725007	0.0610272	0.000630308	0.0493485	0.00121901	0.0477235	0.00108556
Symbol Type	1					0.0668871	0.000390278	0.051693	0.00107146	0.0674403	0.000341138	0.059129	0.000728905	0.0609843	0.00063325	0.0496735	0.00120283	0.0480485	0.001074
Inverse Plot	TRUE					0.0668588	0.000391118	0.0516628	0.00107477	0.0674029	0.000343301	0.0590822	0.000732494	0.0609349	0.000635959	0.0499985	0.00118664	0.0483735	0.00106183
Color Plot	TRUE					0.0668271	0.000391876	0.051629	0.00107776	0.067361	0.000345253	0.0590297	0.000735732	0.0608794	0.000638404	0.0503235	0.00117047	0.0486985	0.00104965
3D plot	FALSE					0.0667923	0.000392542	0.0515918	0.00108039	0.067315	0.00034697	0.0589721	0.000738582	0.0608185	0.000640555	0.0506485	0.0011543	0.0490235	0.00103747
Linear	FALSE					0.0667549	0.00039311	0.0515519	0.00108263	0.0672655	0.000348433	0.0589101	0.00074101	0.060753	0.000642387	0.0509735	0.00113813	0.0493485	0.00102528
Data Range	A48:D52					0.0667153	0.000393573	0.0515095	0.00108446	0.0672131	0.000349624	0.0588445	0.000742987	0.0606836	0.00064388	0.0512985	0.00112197	0.0496735	0.00101309
Filled Symbols	TRUE					0.0666739	0.000393925	0.0514653	0.00108584	0.0671584	0.00035053	0.0587759	0.000744491	0.0606112	0.000645015	0.0516235	0.00110581	0.0499985	0.0010009
ConcAge	FALSE					0.0666312	0.000394161	0.0514198	0.00108678	0.067102	0.00035114	0.0587053	0.000745503	0.0605366	0.000645779	0.0519485	0.00108966	0.0503235	0.000988704
ConcSwap	FALSE					0.0665878	0.00039428	0.0513734	0.00108725	0.0670446	0.000351447	0.0586334	0.000746012	0.0604606	0.000646163	0.0522735	0.00107352	0.0506485	0.000976501
1st Symbol-row	1					0.0665442	0.00039428	0.0513267	0.00108725	0.0669869	0.000351447	0.0585611	0.000746012	0.0603841	0.000646163	0.0525985	0.00105739	0.0509735	0.000964294
						0.0665007	0.000394161	0.0512804	0.00108678	0.0669295	0.00035114	0.0584892	0.000745503	0.0603081	0.000645779	0.0529235	0.00104126	0.0512985	0.00095208
						0.0664581	0.000393925	0.0512348	0.00108584	0.0668731	0.00035053	0.0584185	0.000744491	0.0602335	0.000645015	0.0532485	0.00102514	0.0516235	0.000939861
						0.0664167	0.000393573	0.0511906	0.00108446	0.0668184	0.000349624	0.05835	0.000742987	0.0601611	0.00064388	0.0535735	0.00100904	0.0519485	0.000927635
						0.0663771	0.00039311	0.0511482	0.00108263	0.066766	0.000348433	0.0582843	0.00074101	0.0600917	0.000642387	0.0538985	0.000992937	0.0522735	0.000915402
						0.0663396	0.000392542	0.0511083	0.00108039	0.0667165	0.00034697	0.0582224	0.000738582	0.0600262	0.000640555	0.0542235	0.000976851	0.0525985	0.000903161
						0.0663049	0.000391876	0.0510711	0.00107776	0.0666705	0.000345253	0.0581648	0.000735732	0.0599653	0.000638404	0.0545485	0.000960776	0.0529235	0.000890913
						0.0662732	0.000391118	0.0510373	0.00107477	0.0666286	0.000343301	0.0581123	0.000732494	0.0599098	0.000635959	0.0548735	0.000944714	0.0532485	0.000878655
						0.0662449	0.000390278	0.0510071	0.00107146	0.0665912	0.000341138	0.0580655	0.000728905	0.0598604	0.00063325	0.0551985	0.000928667	0.0535735	0.000866389
						0.0662204	0.000389367	0.0509809	0.00106786	0.0665588	0.00033879	0.0580249	0.000725007	0.0598175	0.000630308	0.0555235	0.000912635	0.0538985	0.000854112
						0.0661999	0.000388393	0.050959	0.00106402	0.0665318	0.000336283	0.057991	0.000720846	0.0597817	0.000627167	0.0558485	0.000896621	0.0542235	0.000841824
						0.0661838	0.00038737	0.0509418	0.00105999	0.0665104	0.000333647	0.0579642	0.000716472	0.0597534	0.000623865	0.0561735	0.000880625	0.0545485	0.000829524
						0.0661721	0.000386308	0.0509293	0.0010558	0.066495	0.000330912	0.0579449	0.000711934	0.0597329	0.00062044	0.0564985	0.00086465	0.0548735	0.00081721
						0.066165	0.000385221	0.0509217	0.00105151	0.0664856	0.000328112	0.0579332	0.000707287	0.0597206	0.000616932	0.0568235	0.000848697	0.0551985	0.000804883
						0.0661627	0.000384121	0.0509192	0.00104717	0.0664825	0.000325279	0.0579292	0.000702585	0.0597164	0.000613382	0.0571485	0.00083277	0.0555235	0.00079254
						0.066165	0.000383021	0.0509217	0.00104283	0.0664856	0.000322445	0.0579332	0.000697883	0.0597206	0.000609833	0.0574735	0.00081687	0.0558485	0.00078018
						0.0661721	0.000381934	0.0509293	0.00103854	0.066495	0.000319645	0.0579449	0.000693236	0.0597329	0.000606325	0.0577985	0.000801002	0.0561735	0.000767801
						0.0661838	0.000380873	0.0509418	0.00103436	0.0665104	0.000316911	0.0579642	0.000688698	0.0597534	0.0006029	0.0581235	0.000785167	0.0564985	0.000755401
						0.0661999	0.000379849	0.050959	0.00103032	0.0665318	0.000314275	0.057991	0.000684323	0.0597817	0.000599598	0.0584485	0.00076937	0.0568235	0.000742979
						0.0662204	0.000378876	0.0509809	0.00102648	0.0665588	0.000311768	0.0580249	0.000680163	0.0598175	0.000596457	0.0587735	0.000753615	0.0571485	0.000730531
						0.0662449	0.000377964	0.0510071	0.00102288	0.0665912	0.000309419	0.0580655	0.000676265	0.0598604	0.000593515	0.0590985	0.000737908	0.0574735	0.000718056
						0.0662732	0.000377125	0.0510373	0.00101957	0.0666286	0.000307256	0.0581123	0.000672676	0.0599098	0.000590806	0.0594235	0.000722252	0.0577985	0.00070555
						0.0663049	0.000376367	0.0510711	0.00101658	0.0666705	0.000305305	0.0581648	0.000669438	0.0599653	0.000588361	0.0597485	0.000706655	0.0581235	0.00069301
						0.0663396	0.0003757	0.0511083	0.00101395	0.0667165	0.000303588	0.0582224	0.000666588	0.0600262	0.00058621	0.0600735	0.000691123	0.0584485	0.000680432
						0.0663771	0.000375132	0.0511482	0.00101171	0.066766	0.000302125	0.0582843	0.00066416	0.0600917	0.000584377	0.0603985	0.000675663	0.0587735	0.000667812
						0.0664167	0.00037467	0.0511906	0.00100989	0.0668184	0.000300933	0.05835	0.000662183	0.0601611	0.000582885	0.0607235	0.000660283	0.0590985	0.000655145
						0.0664581	0.000374318	0.0512348	0.0010085	0.0668731	0.000300027	0.0584185	0.000660679	0.0602335	0.00058175	0.0610485	0.000644992	0.0594235	0.000642426
						0.0665007	0.000374081	0.0512804	0.00100757	0.0669295	0.000299417	0.0584892	0.000659667	0.0603081	0.000580986	0.0613735	0.000629798	0.0597485	0.000629648
						0.0665442	0.000373962	0.0513267	0.0010071	0.0669869	0.00029911	0.0585611	0.000659157	0.0603841	0.000580601	0.0616985	0.000614712	0.0600735	0.000616805
						0.0665878	0.000373962	0.0513734	0.0010071	0.0670446	0.00029911	0.0586334	0.000659157	0.0604606	0.000580601	0.0620235	0.000599742	0.0603985	0.000603891
						0.0666312	0.000374081	0.0514198	0.00100757	0.067102	0.000299417	0.0587053	0.000659667	0.0605366	0.000580986	0.0623485	0.000584898	0.0607235	0.000590896
						0.0666739	0.000374318	0.0514653	0.0010085	0.0671584	0.000300027	0.0587759	0.000660679	0.0606112	0.00058175	0.0626735	0.000570187	0.0610485	0.000577812
						0.0667153	0.00037467	0.0515095	0.00100989	0.0672131	0.000300933	0.0588445	0.000662183	0.0606836	0.000582885	0.0629985	0.000555617	0.0613735	0.000564631
						0.0667549	0.000375132	0.0515519	0.00101171	0.0672655	0.000302125	0.0589101	0.00066416	0.060753	0.000584377	0.0633235	0.000541194	0.0616985	0.000551342
						0.0667923	0.0003757	0.0515918	0.00101395	0.067315	0.000303588	0.0589721	0.000666588	0.0608185	0.00058621	0.0636485	0.00052692	0.0620235	0.000537937
						0.0668271	0.000376367	0.051629	0.00101658	0.067361	0.000305305	0.0590297	0.000669438	0.0608794	0.000588361	0.0639735	0.000512798	0.0623485	0.000524407
						0.0668588	0.000377125	0.0516628	0.00101957	0.0674029	0.000307256	0.0590822	0.000672676	0.0609349	0.000590806	0.0642985	0.000498826	0.0626735	0.000510743
						0.0668871	0.000377964	0.051693	0.00102288	0.0674403	0.000309419	0.059129	0.000676265	0.0609843	0.000593515	0.0646235	0.000485002	0.0629985	0.000496938
						0.0669116	0.000378876	0.0517192	0.00102648	0.0674727	0.000311768	0.0591696	0.000680163	0.0610272	0.000596457	0.0649485	0.000471319	0.0633235	0.000482987
						0.066932	0.000379849	0.0517411	0.00103032	0.0674997	0.000314275	0.0592035	0.000684323	0.061063	0.000599598	0.0652735	0.000457771	0.0636485	0.000468885
						0.0669482	0.000380873	0.0517583	0.00103436	0.0675211	0.000316911	0.0592302	0.000688698	0.0610913	0.0006029	0.0655985	0.000444349	0.0639735	0.000454633
						0.0669599	0.000381934	0.0517708	0.00103854	0.0675365	0.000319645	0.0592496	0.000693236	0.0611118	0.000606325	0.0659235	0.000431046	0.0642985	0.00044023
						0.0669669	0.000383021	0.0517784	0.00104283	0.0675459	0.000322445	0.0592613	0.000697883	0.0611241	0.000609833	0.0662485	0.00041785	0.0646235	0.000425679
						0.0669693	0.000384121	0.0517809	0.00104717	0.067549	0.000325279	0.0592652	0.000702585	0.0611283	0.000613382	0.0665735	0.000404754	0.0649485	0.000410988
						ErrEll	ErrEll	ErrEll	ErrEll	ErrEll	ErrEll	ErrEll	ErrEll	ErrEll	ErrEll	0.0668985	0.000391747	0.0652735	0.000396161
																0.0672235	0.000378822	0.0655985	0.000381208
																0.0675485	0.00036597	0.0659235	0.000366137
																0.0678735	0.000353184	0.0662485	0.000350957
																0.0681985	0.000340457	0.0665735	0.000335679
																0.0685235	0.000327783	0.0668985	0.000320311
																0.0688485	0.000315157	0.0672235	0.000304861
																0.0691735	0.000302573	0.0675485	0.000289339
																0.0694985	0.000290028	0.0678735	0.00027375
																0.0698235	0.000277518	0.0681985	0.000258102
																0.0701485	0.000265038	0.0685235	0.000242401
																0.0704735	0.000252587	0.0688485	0.000226653
																0.0707985	0.000240162	0.0691735	0.000210861
																0.0711235	0.000227759	0.0694985	0.000195031
																0.0714485	0.000215377	0.0698235	0.000179167
																0.072	0.000194412	0.0701485	0.000163272
																		0.0704735	0.000147348
																		0.0707985	0.000131399
																		0.071437	0.0001

## Sheet: PlotDat32
Source sheet	Feuil1	0.2	13.0649	1	13.0456	0.027298	0.85	13.0183
Plot name	Average24	3.8	13.0649	2	13.0671	0.0207969	1.15	13.0183
Plot Type	15			3	13.0738	0.020571	1.15	13.0729
1st free col	8			IsoLine	IsoLine	IsoLine	0.85	13.0729
Sigma Level	1						0.85	13.0183
Absolute Errs	TRUE						ErrBox	ErrBox
Symbol Type	1						1.85	13.0463
Inverse Plot	FALSE						2.15	13.0463
Color Plot	TRUE						2.15	13.0879
3D plot	FALSE						1.85	13.0879
Linear	FALSE						1.85	13.0463
Data Range	K75:L77						ErrBox	ErrBox
Filled Symbols	TRUE						2.85	13.0532
ConcAge	FALSE						3.15	13.0532
ConcSwap	FALSE						3.15	13.0943
1st Symbol-row	1						2.85	13.0943
							2.85	13.0532
							ErrBox	ErrBox

## Sheet: PlotDat33
Source sheet	Feuil1	0.2	13.0605	1	12.9127	0.176575	0.85	12.7361
Plot name	Average25	18.8	13.0605	2	12.958	0.0913459	1.15	12.7361
Plot Type	15			3	12.9803	0.181507	1.15	13.0892
1st free col	8			4	13.0041	0.0746805	0.85	13.0892
Sigma Level	1			5	13.0287	0.168327	0.85	12.7361
Absolute Errs	TRUE			6	13.0319	0.0640695	ErrBox	ErrBox
Symbol Type	1			7	13.0597	0.0620568	1.85	12.8667
Inverse Plot	FALSE			8	13.0639	0.0702208	2.15	12.8667
Color Plot	TRUE			9	13.0658	0.211983	2.15	13.0494
3D plot	FALSE			10	13.0798	0.0814581	1.85	13.0494
Linear	FALSE			11	13.0877	0.209972	1.85	12.8667
Data Range	K55:L72			12	13.1344	0.106283	ErrBox	ErrBox
Filled Symbols	TRUE			13	13.1406	0.139523	2.85	12.7988
ConcAge	FALSE			14	13.1561	0.231025	3.15	12.7988
ConcSwap	FALSE			15	13.1719	0.129579	3.15	13.1618
1st Symbol-row	1			16	13.1725	0.126565	2.85	13.1618
				17	13.1853	0.216009	2.85	12.7988
				18	13.2179	0.181321	ErrBox	ErrBox
				IsoLine	IsoLine	IsoLine	3.85	12.9294
							4.15	12.9294
							4.15	13.0787
							3.85	13.0787
							3.85	12.9294
							ErrBox	ErrBox
							4.85	12.8604
							5.15	12.8604
							5.15	13.197
							4.85	13.197
							4.85	12.8604
							ErrBox	ErrBox
							5.85	12.9678
							6.15	12.9678
							6.15	13.0959
							5.85	13.0959
							5.85	12.9678
							ErrBox	ErrBox
							6.85	12.9976
							7.15	12.9976
							7.15	13.1217
							6.85	13.1217
							6.85	12.9976
							ErrBox	ErrBox
							7.85	12.9937
							8.15	12.9937
							8.15	13.1342
							7.85	13.1342
							7.85	12.9937
							ErrBox	ErrBox
							8.85	12.8539
							9.15	12.8539
							9.15	13.2778
							8.85	13.2778
							8.85	12.8539
							ErrBox	ErrBox
							9.85	12.9983
							10.15	12.9983
							10.15	13.1613
							9.85	13.1613
							9.85	12.9983
							ErrBox	ErrBox
							10.85	12.8777
							11.15	12.8777
							11.15	13.2977
							10.85	13.2977
							10.85	12.8777
							ErrBox	ErrBox
							11.85	13.0281
							12.15	13.0281
							12.15	13.2407
							11.85	13.2407
							11.85	13.0281
							ErrBox	ErrBox
							12.85	13.0011
							13.15	13.0011
							13.15	13.2801
							12.85	13.2801
							12.85	13.0011
							ErrBox	ErrBox
							13.85	12.925
							14.15	12.925
							14.15	13.3871
							13.85	13.3871
							13.85	12.925
							ErrBox	ErrBox
							14.85	13.0424
							15.15	13.0424
							15.15	13.3015
							14.85	13.3015
							14.85	13.0424
							ErrBox	ErrBox
							15.85	13.0459
							16.15	13.0459
							16.15	13.2991
							15.85	13.2991
							15.85	13.0459
							ErrBox	ErrBox
							16.85	12.9693
							17.15	12.9693
							17.15	13.4013
							16.85	13.4013
							16.85	12.9693
							ErrBox	ErrBox
							17.85	13.0366
							18.15	13.0366
							18.15	13.3992
							17.85	13.3992
							17.85	13.0366
							ErrBox	ErrBox

## Sheet: PlotDat34
Source sheet	Feuil1	0.0364527	0.00173702	0.02	0.00246022	0.0366561	0.00173702	0.0525548	0.00102684	0.0388395	0.00163463	0.0669693	0.000384121	0.0384999	0.00164061	0.0733014	9.14902e-05	0.0743061	3.92212e-05	0.0738604	6.27341e-05	0.0380429	0.00165981	0.0734213	8.09354e-05	0.0517809	0.00104717	0.0732856	7.53736e-05	0.0678836	0.000324076	0.0303364	0.00199586	0.0474672	0.00122165	0.067549	0.000325279	0.0592652	0.000702585	0.0611283	0.000613382	0.02	0.00247835	0.02	0.0024421
Plot name	Isochron26	0.052324	0.00102684	0.0748315	0	0.0366549	0.00173935	0.0525534	0.00102849	0.0388379	0.00163717	0.0669669	0.000385221	0.0384986	0.00164298	0.0732995	9.29344e-05	0.0743042	4.06481e-05	0.0738579	6.39109e-05	0.0380412	0.00166285	0.0734185	8.23391e-05	0.0517784	0.00105151	0.0732825	7.78108e-05	0.0678796	0.000326762	0.0303346	0.00199807	0.0474654	0.00122372	0.0675459	0.000328112	0.0592613	0.000707287	0.0611241	0.000616932	0.020875	0.00243872	0.020875	0.0024032
Plot Type	2	0.0385648	0.00163463			0.0366513	0.00174166	0.0525494	0.00103013	0.0388331	0.00163967	0.0669599	0.000386308	0.0384949	0.00164531	0.0732938	9.43618e-05	0.0742987	4.20582e-05	0.0738506	6.50739e-05	0.038036	0.00166585	0.0734102	8.37263e-05	0.0517708	0.0010558	0.0732734	8.02193e-05	0.0678678	0.000329416	0.0303293	0.00200025	0.0474599	0.00122577	0.0675365	0.000330912	0.0592496	0.000711934	0.0611118	0.00062044	0.02175	0.0023991	0.02175	0.0023643
1st free col	47	0.066566	0.000384121			0.0366454	0.00174391	0.0525427	0.00103173	0.0388251	0.00164212	0.0669482	0.00038737	0.0384887	0.00164759	0.0732845	9.57555e-05	0.0742896	4.34351e-05	0.0738384	6.62094e-05	0.0380275	0.00166878	0.0733964	8.50808e-05	0.0517583	0.00105999	0.0732583	8.2571e-05	0.0678481	0.000332007	0.0303205	0.00200239	0.0474508	0.00122777	0.0675211	0.000333647	0.0592302	0.000716472	0.0610913	0.000623865	0.022625	0.00235949	0.022625	0.0023254
Sigma Level	1	0.0382871	0.00164061			0.0366373	0.00174608	0.0525334	0.00103326	0.0388141	0.00164448	0.066932	0.000388393	0.0384802	0.00164979	0.0732715	9.70991e-05	0.074277	4.47626e-05	0.0738216	6.73042e-05	0.0380157	0.00167161	0.0733773	8.63866e-05	0.0517411	0.00106402	0.0732375	8.48384e-05	0.067821	0.000334506	0.0303083	0.00200444	0.0474383	0.0012297	0.0674997	0.000336283	0.0592035	0.000720846	0.061063	0.000627167	0.0235	0.00231987	0.0235	0.00228649
Absolute Errs	TRUE	0.0729786	9.14902e-05			0.0366269	0.00174815	0.0525217	0.00103473	0.0388002	0.00164672	0.0669116	0.000389367	0.0384694	0.00165189	0.0732552	9.8377e-05	0.074261	4.60251e-05	0.0738004	6.83455e-05	0.0380008	0.00167429	0.0733532	8.76286e-05	0.0517192	0.00106786	0.0732111	8.69948e-05	0.0677866	0.000336882	0.0302929	0.00200639	0.0474224	0.00123153	0.0674727	0.00033879	0.0591696	0.000725007	0.0610272	0.000630308	0.024375	0.00228025	0.024375	0.00224759
Symbol Type	1	0.0739909	3.92212e-05			0.0366146	0.00175008	0.0525077	0.0010361	0.0387835	0.00164882	0.0668871	0.000390278	0.0384565	0.00165384	0.0732355	9.95742e-05	0.0742418	4.72078e-05	0.0737749	6.93209e-05	0.0379829	0.00167681	0.0733243	8.87921e-05	0.051693	0.00107146	0.0731794	8.90149e-05	0.0677454	0.000339108	0.0302744	0.00200823	0.0474033	0.00123325	0.0674403	0.000341138	0.059129	0.000728905	0.0609843	0.00063325	0.02525	0.00224064	0.02525	0.00220868
Inverse Plot	TRUE	0.0734412	6.27341e-05			0.0366003	0.00175186	0.0524915	0.00103736	0.0387642	0.00165076	0.0668588	0.000391118	0.0384416	0.00165565	0.0732129	0.000100677	0.0742197	4.82969e-05	0.0737455	7.02191e-05	0.0379623	0.00167913	0.073291	8.98635e-05	0.0516628	0.00107477	0.0731429	9.08751e-05	0.0676979	0.000341158	0.0302531	0.00200991	0.0473814	0.00123483	0.0674029	0.000343301	0.0590822	0.000732494	0.0609349	0.000635959	0.026125	0.00220103	0.026125	0.00216977
Color Plot	TRUE	0.0377488	0.00165981			0.0365844	0.00175347	0.0524734	0.0010385	0.0387426	0.0016525	0.0668271	0.000391876	0.0384248	0.00165728	0.0731876	0.000101671	0.074195	4.92796e-05	0.0737126	7.10295e-05	0.0379392	0.00168122	0.0732536	9.08302e-05	0.051629	0.00107776	0.073102	9.25536e-05	0.0676446	0.000343008	0.0302293	0.00201143	0.0473567	0.00123625	0.067361	0.000345253	0.0590297	0.000735732	0.0608794	0.000638404	0.027	0.00216142	0.027	0.00213086
3D plot	FALSE	0.0729456	8.09354e-05			0.0365668	0.00175488	0.0524535	0.0010395	0.0387189	0.00165404	0.0667923	0.000392542	0.0384065	0.00165871	0.0731597	0.000102547	0.0741678	5.01444e-05	0.0736764	7.17427e-05	0.0379138	0.00168306	0.0732126	9.16809e-05	0.0515918	0.00108039	0.0730572	9.40306e-05	0.0675862	0.000344635	0.0302031	0.00201277	0.0473297	0.00123751	0.067315	0.00034697	0.0589721	0.000738582	0.0608185	0.000640555	0.027875	0.00212181	0.027875	0.00209195
Linear	FALSE	0.0513501	0.00104717			0.036548	0.00175609	0.0524321	0.00104036	0.0386935	0.00165535	0.0667549	0.00039311	0.0383868	0.00165993	0.0731298	0.000103292	0.0741386	5.08811e-05	0.0736376	7.23503e-05	0.0378865	0.00168463	0.0731684	9.24056e-05	0.0515519	0.00108263	0.0730089	9.5289e-05	0.0675233	0.000346022	0.0301749	0.00201391	0.0473006	0.00123858	0.0672655	0.000348433	0.0589101	0.00074101	0.060753	0.000642387	0.02875	0.0020822	0.02875	0.00205304
Data Range	A55:D72	0.0727651	7.53736e-05			0.036528	0.00175707	0.0524094	0.00104105	0.0386665	0.00165641	0.0667153	0.000393573	0.0383658	0.00166092	0.0730981	0.0001039	0.0741076	5.14811e-05	0.0735964	7.28452e-05	0.0378576	0.0016859	0.0731217	9.29959e-05	0.0515095	0.00108446	0.0729577	9.63138e-05	0.0674567	0.000347151	0.0301451	0.00201484	0.0472698	0.00123945	0.0672131	0.000349624	0.0588445	0.000742987	0.0606836	0.00064388	0.029625	0.0020426	0.029625	0.00201412
Filled Symbols	TRUE	0.0672058	0.000324076			0.0365071	0.00175781	0.0523857	0.00104158	0.0386383	0.00165722	0.0666739	0.000393925	0.038344	0.00166168	0.0730649	0.000104361	0.0740753	5.19373e-05	0.0735534	7.32215e-05	0.0378275	0.00168687	0.0730729	9.34447e-05	0.0514653	0.00108584	0.0729043	9.70931e-05	0.0673871	0.00034801	0.0301139	0.00201555	0.0472377	0.00124011	0.0671584	0.00035053	0.0587759	0.000744491	0.0606112	0.000645015	0.0305	0.002003	0.0305	0.0019752
ConcAge	FALSE	0.0300327	0.00199586			0.0364856	0.00175832	0.0523613	0.00104194	0.0386092	0.00165777	0.0666312	0.000394161	0.0383215	0.00166219	0.0730308	0.000104672	0.0740419	5.22445e-05	0.073509	7.34748e-05	0.0377963	0.00168753	0.0730226	9.37469e-05	0.0514198	0.00108678	0.0728493	9.76178e-05	0.0673155	0.000348588	0.0300818	0.00201602	0.0472046	0.00124056	0.067102	0.00035114	0.0587053	0.000745503	0.0605366	0.000645779	0.031375	0.0019634	0.031375	0.00193628
ConcSwap	FALSE	0.0471539	0.00122165			0.0364637	0.00175857	0.0523365	0.00104212	0.0385797	0.00165804	0.0665878	0.00039428	0.0382986	0.00166245	0.0729961	0.000104829	0.074008	5.2399e-05	0.0734639	7.36022e-05	0.0377647	0.00168786	0.0729714	9.38989e-05	0.0513734	0.00108725	0.0727933	9.78817e-05	0.0672425	0.000348879	0.0300491	0.00201626	0.0471708	0.00124078	0.0670446	0.000351447	0.0586334	0.000746012	0.0604606	0.000646163	0.03225	0.00192381	0.03225	0.00189735
1st Symbol-row	1	0.0670158	0.000325279			0.0364417	0.00175857	0.0523115	0.00104212	0.0385499	0.00165804	0.0665442	0.00039428	0.0382755	0.00166245	0.0729611	0.000104829	0.0739739	5.2399e-05	0.0734185	7.36022e-05	0.0377328	0.00168786	0.0729199	9.38989e-05	0.0513267	0.00108725	0.0727369	9.78817e-05	0.0671691	0.000348879	0.0300162	0.00201626	0.0471369	0.00124078	0.0669869	0.000351447	0.0585611	0.000746012	0.0603841	0.000646163	0.033125	0.00188421	0.033125	0.00185842
		0.0585972	0.000702585			0.0364198	0.00175832	0.0522866	0.00104194	0.0385204	0.00165777	0.0665007	0.000394161	0.0382526	0.00166219	0.0729264	0.000104672	0.07394	5.22445e-05	0.0733734	7.34748e-05	0.0377012	0.00168753	0.0728687	9.37469e-05	0.0512804	0.00108678	0.0726809	9.76178e-05	0.0670961	0.000348588	0.0299835	0.00201602	0.0471032	0.00124056	0.0669295	0.00035114	0.0584892	0.000745503	0.0603081	0.000645779	0.034	0.00184463	0.034	0.00181949
		0.0604223	0.000613382			0.0363983	0.00175781	0.0522622	0.00104158	0.0384913	0.00165722	0.0664581	0.000393925	0.0382301	0.00166168	0.0728922	0.000104361	0.0739066	5.19373e-05	0.0733291	7.32215e-05	0.0376701	0.00168687	0.0728184	9.34447e-05	0.0512348	0.00108584	0.0726258	9.70931e-05	0.0670245	0.00034801	0.0299514	0.00201555	0.04707	0.00124011	0.0668731	0.00035053	0.0584185	0.000744491	0.0602335	0.000645015	0.034875	0.00180504	0.034875	0.00178055
		IsoLine	IsoLine			0.0363774	0.00175707	0.0522385	0.00104105	0.0384631	0.00165641	0.0664167	0.000393573	0.0382083	0.00166092	0.0728591	0.0001039	0.0738743	5.14811e-05	0.0732861	7.28452e-05	0.0376399	0.0016859	0.0727696	9.29959e-05	0.0511906	0.00108446	0.0725724	9.63138e-05	0.0669549	0.000347151	0.0299202	0.00201484	0.0470379	0.00123945	0.0668184	0.000349624	0.05835	0.000742987	0.0601611	0.00064388	0.03575	0.00176546	0.03575	0.00174161
						0.0363575	0.00175609	0.0522158	0.00104036	0.0384361	0.00165535	0.0663771	0.00039311	0.0381874	0.00165993	0.0728274	0.000103292	0.0738433	5.08811e-05	0.0732449	7.23503e-05	0.037611	0.00168463	0.0727228	9.24056e-05	0.0511482	0.00108263	0.0725213	9.5289e-05	0.0668883	0.000346022	0.0298904	0.00201391	0.0470071	0.00123858	0.066766	0.000348433	0.0582843	0.00074101	0.0600917	0.000642387	0.036625	0.00172589	0.036625	0.00170267
						0.0363386	0.00175488	0.0521944	0.0010395	0.0384106	0.00165404	0.0663396	0.000392542	0.0381676	0.00165871	0.0727975	0.000102547	0.0738141	5.01444e-05	0.073206	7.17427e-05	0.0375837	0.00168306	0.0726787	9.16809e-05	0.0511083	0.00108039	0.072473	9.40306e-05	0.0668254	0.000344635	0.0298622	0.00201277	0.046978	0.00123751	0.0667165	0.00034697	0.0582224	0.000738582	0.0600262	0.000640555	0.0375	0.00168632	0.0375	0.00166372
						0.0363211	0.00175347	0.0521745	0.0010385	0.038387	0.0016525	0.0663049	0.000391876	0.0381493	0.00165728	0.0727696	0.000101671	0.0737869	4.92796e-05	0.0731699	7.10295e-05	0.0375583	0.00168122	0.0726377	9.08302e-05	0.0510711	0.00107776	0.0724281	9.25536e-05	0.066767	0.000343008	0.029836	0.00201143	0.046951	0.00123625	0.0666705	0.000345253	0.0581648	0.000735732	0.0599653	0.000638404	0.038375	0.00164675	0.038375	0.00162476
						0.0363051	0.00175186	0.0521564	0.00103736	0.0383654	0.00165076	0.0662732	0.000391118	0.0381325	0.00165565	0.0727443	0.000100677	0.0737622	4.82969e-05	0.0731369	7.02191e-05	0.0375352	0.00167913	0.0726003	8.98635e-05	0.0510373	0.00107477	0.0723872	9.08751e-05	0.0667137	0.000341158	0.0298122	0.00200991	0.0469264	0.00123483	0.0666286	0.000343301	0.0581123	0.000732494	0.0599098	0.000635959	0.03925	0.00160719	0.03925	0.0015858
						0.0362908	0.00175008	0.0521402	0.0010361	0.0383461	0.00164882	0.0662449	0.000390278	0.0381176	0.00165384	0.0727216	9.95742e-05	0.0737401	4.72078e-05	0.0731076	6.93209e-05	0.0375146	0.00167681	0.0725669	8.87921e-05	0.0510071	0.00107146	0.0723507	8.90149e-05	0.0666662	0.000339108	0.0297909	0.00200823	0.0469044	0.00123325	0.0665912	0.000341138	0.0580655	0.000728905	0.0598604	0.00063325	0.040125	0.00156764	0.040125	0.00154683
						0.0362785	0.00174815	0.0521262	0.00103473	0.0383294	0.00164672	0.0662204	0.000389367	0.0381047	0.00165189	0.072702	9.8377e-05	0.0737209	4.60251e-05	0.0730821	6.83455e-05	0.0374967	0.00167429	0.072538	8.76286e-05	0.0509809	0.00106786	0.0723191	8.69948e-05	0.066625	0.000336882	0.0297724	0.00200639	0.0468853	0.00123153	0.0665588	0.00033879	0.0580249	0.000725007	0.0598175	0.000630308	0.041	0.00152809	0.041	0.00150786
						0.0362682	0.00174608	0.0521145	0.00103326	0.0383155	0.00164448	0.0661999	0.000388393	0.0380939	0.00164979	0.0726857	9.70991e-05	0.0737049	4.47626e-05	0.0730608	6.73042e-05	0.0374818	0.00167161	0.0725139	8.63866e-05	0.050959	0.00106402	0.0722927	8.48384e-05	0.0665906	0.000334506	0.029757	0.00200444	0.0468695	0.0012297	0.0665318	0.000336283	0.057991	0.000720846	0.0597817	0.000627167	0.041875	0.00148855	0.041875	0.00146888
						0.03626	0.00174391	0.0521052	0.00103173	0.0383045	0.00164212	0.0661838	0.00038737	0.0380854	0.00164759	0.0726727	9.57555e-05	0.0736923	4.34351e-05	0.073044	6.62094e-05	0.03747	0.00166878	0.0724948	8.50808e-05	0.0509418	0.00105999	0.0722718	8.2571e-05	0.0665634	0.000332007	0.0297448	0.00200239	0.0468569	0.00122777	0.0665104	0.000333647	0.0579642	0.000716472	0.0597534	0.000623865	0.04275	0.00144902	0.04275	0.00142989
						0.0362541	0.00174166	0.0520985	0.00103013	0.0382965	0.00163967	0.0661721	0.000386308	0.0380792	0.00164531	0.0726634	9.43618e-05	0.0736832	4.20582e-05	0.0730319	6.50739e-05	0.0374615	0.00166585	0.0724811	8.37263e-05	0.0509293	0.0010558	0.0722567	8.02193e-05	0.0665438	0.000329416	0.029736	0.00200025	0.0468478	0.00122577	0.066495	0.000330912	0.0579449	0.000711934	0.0597329	0.00062044	0.043625	0.0014095	0.043625	0.00139089
						0.0362506	0.00173935	0.0520945	0.00102849	0.0382917	0.00163717	0.066165	0.000385221	0.0380755	0.00164298	0.0726577	9.29344e-05	0.0736777	4.06481e-05	0.0730245	6.39109e-05	0.0374563	0.00166285	0.0724727	8.23391e-05	0.0509217	0.00105151	0.0722476	7.78108e-05	0.0665319	0.000326762	0.0297307	0.00199807	0.0468423	0.00122372	0.0664856	0.000328112	0.0579332	0.000707287	0.0597206	0.000616932	0.0445	0.00136999	0.0445	0.00135188
						0.0362494	0.00173702	0.0520931	0.00102684	0.0382901	0.00163463	0.0661627	0.000384121	0.0380742	0.00164061	0.0726558	9.14902e-05	0.0736758	3.92212e-05	0.0730221	6.27341e-05	0.0374546	0.00165981	0.0724699	8.09354e-05	0.0509192	0.00104717	0.0722446	7.53736e-05	0.066528	0.000324076	0.0297289	0.00199586	0.0468405	0.00122165	0.0664825	0.000325279	0.0579292	0.000702585	0.0597164	0.000613382	0.045375	0.00133049	0.045375	0.00131287
						0.0362506	0.00173469	0.0520945	0.00102519	0.0382917	0.0016321	0.066165	0.000383021	0.0380755	0.00163825	0.0726577	9.00459e-05	0.0736777	3.77944e-05	0.0730245	6.15574e-05	0.0374563	0.00165678	0.0724727	7.95318e-05	0.0509217	0.00104283	0.0722476	7.29365e-05	0.0665319	0.00032139	0.0297307	0.00199365	0.0468423	0.00121958	0.0664856	0.000322445	0.0579332	0.000697883	0.0597206	0.000609833	0.04625	0.00129099	0.04625	0.00127384
						0.0362541	0.00173238	0.0520985	0.00102355	0.0382965	0.00162959	0.0661721	0.000381934	0.0380792	0.00163591	0.0726634	8.86185e-05	0.0736832	3.63842e-05	0.0730319	6.03944e-05	0.0374615	0.00165378	0.0724811	7.81446e-05	0.0509293	0.00103854	0.0722567	7.0528e-05	0.0665438	0.000318736	0.029736	0.00199147	0.0468478	0.00121753	0.066495	0.000319645	0.0579449	0.000693236	0.0597329	0.000606325	0.047125	0.00125151	0.047125	0.0012348
						0.03626	0.00173013	0.0521052	0.00102195	0.0383045	0.00162714	0.0661838	0.000380873	0.0380854	0.00163363	0.0726727	8.72248e-05	0.0736923	3.50074e-05	0.073044	5.92589e-05	0.03747	0.00165085	0.0724948	7.67901e-05	0.0509418	0.00103436	0.0722718	6.81762e-05	0.0665634	0.000316145	0.0297448	0.00198934	0.0468569	0.00121553	0.0665104	0.000316911	0.0579642	0.000688698	0.0597534	0.0006029	0.048	0.00121205	0.048	0.00119574
						0.0362682	0.00172796	0.0521145	0.00102042	0.0383155	0.00162478	0.0661999	0.000379849	0.0380939	0.00163143	0.0726857	8.58812e-05	0.0737049	3.36799e-05	0.0730608	5.81641e-05	0.0374818	0.00164802	0.0725139	7.54842e-05	0.050959	0.00103032	0.0722927	6.59089e-05	0.0665906	0.000313646	0.029757	0.00198729	0.0468695	0.00121361	0.0665318	0.000314275	0.057991	0.000684323	0.0597817	0.000599598	0.048875	0.0011726	0.048875	0.00115667
						0.0362785	0.0017259	0.0521262	0.00101895	0.0383294	0.00162254	0.0662204	0.000378876	0.0381047	0.00162934	0.072702	8.46033e-05	0.0737209	3.24174e-05	0.0730821	5.71228e-05	0.0374967	0.00164533	0.072538	7.42422e-05	0.0509809	0.00102648	0.0723191	6.37525e-05	0.066625	0.00031127	0.0297724	0.00198533	0.0468853	0.00121177	0.0665588	0.000311768	0.0580249	0.000680163	0.0598175	0.000596457	0.04975	0.00113316	0.04975	0.00111759
						0.0362908	0.00172396	0.0521402	0.00101758	0.0383461	0.00162044	0.0662449	0.000377964	0.0381176	0.00162738	0.0727216	8.34061e-05	0.0737401	3.12347e-05	0.0731076	5.61474e-05	0.0375146	0.00164282	0.0725669	7.30787e-05	0.0510071	0.00102288	0.0723507	6.17324e-05	0.0666662	0.000309044	0.0297909	0.0019835	0.0469044	0.00121006	0.0665912	0.000309419	0.0580655	0.000676265	0.0598604	0.000593515	0.050625	0.00109374	0.050625	0.00107849
						0.0363051	0.00172218	0.0521564	0.00101632	0.0383654	0.0016185	0.0662732	0.000377125	0.0381325	0.00162558	0.0727443	8.23037e-05	0.0737622	3.01456e-05	0.0731369	5.52492e-05	0.0375352	0.0016405	0.0726003	7.20074e-05	0.0510373	0.00101957	0.0723872	5.98721e-05	0.0667137	0.000306994	0.0298122	0.00198182	0.0469264	0.00120847	0.0666286	0.000307256	0.0581123	0.000672676	0.0599098	0.000590806	0.0515	0.00105433	0.0515	0.00103938
						0.0363211	0.00172057	0.0521745	0.00101518	0.038387	0.00161676	0.0663049	0.000376367	0.0381493	0.00162395	0.0727696	8.1309e-05	0.0737869	2.91629e-05	0.0731699	5.44387e-05	0.0375583	0.00163841	0.0726377	7.10406e-05	0.0510711	0.00101658	0.0724281	5.81937e-05	0.066767	0.000305144	0.029836	0.0019803	0.046951	0.00120705	0.0666705	0.000305305	0.0581648	0.000669438	0.0599653	0.000588361	0.052375	0.00101495	0.052375	0.00100024
						0.0363386	0.00171916	0.0521944	0.00101418	0.0384106	0.00161522	0.0663396	0.0003757	0.0381676	0.00162251	0.0727975	8.04337e-05	0.0738141	2.82981e-05	0.073206	5.37256e-05	0.0375837	0.00163657	0.0726787	7.01899e-05	0.0511083	0.00101395	0.072473	5.67166e-05	0.0668254	0.000303517	0.0298622	0.00197896	0.046978	0.00120579	0.0667165	0.000303588	0.0582224	0.000666588	0.0600262	0.00058621	0.05325	0.000975583	0.05325	0.000961087
						0.0363575	0.00171795	0.0522158	0.00101332	0.0384361	0.00161391	0.0663771	0.000375132	0.0381874	0.00162129	0.0728274	7.9688e-05	0.0738433	2.75614e-05	0.0732449	5.3118e-05	0.037611	0.001635	0.0727228	6.94652e-05	0.0511482	0.00101171	0.0725213	5.54583e-05	0.0668883	0.00030213	0.0298904	0.00197782	0.0470071	0.00120472	0.066766	0.000302125	0.0582843	0.00066416	0.0600917	0.000584377	0.054125	0.000936236	0.054125	0.000921912
						0.0363774	0.00171697	0.0522385	0.00101263	0.0384631	0.00161285	0.0664167	0.00037467	0.0382083	0.0016203	0.0728591	7.90807e-05	0.0738743	2.69614e-05	0.0732861	5.26231e-05	0.0376399	0.00163372	0.0727696	6.8875e-05	0.0511906	0.00100989	0.0725724	5.44335e-05	0.0669549	0.000301001	0.0299202	0.00197689	0.0470379	0.00120385	0.0668184	0.000300933	0.05835	0.000662183	0.0601611	0.000582885	0.055	0.000896911	0.055	0.000882718
						0.0363983	0.00171623	0.0522622	0.0010121	0.0384913	0.00161204	0.0664581	0.000374318	0.0382301	0.00161954	0.0728922	7.86188e-05	0.0739066	2.65051e-05	0.0733291	5.22468e-05	0.0376701	0.00163275	0.0728184	6.84261e-05	0.0512348	0.0010085	0.0726258	5.36542e-05	0.0670245	0.000300142	0.0299514	0.00197618	0.04707	0.00120319	0.0668731	0.000300027	0.0584185	0.000660679	0.0602335	0.00058175	0.055875	0.000857606	0.055875	0.000843502
						0.0364198	0.00171573	0.0522866	0.00101174	0.0385204	0.00161149	0.0665007	0.000374081	0.0382526	0.00161903	0.0729264	7.83079e-05	0.07394	2.61979e-05	0.0733734	5.19935e-05	0.0377012	0.0016321	0.0728687	6.81239e-05	0.0512804	0.00100757	0.0726809	5.31295e-05	0.0670961	0.000299564	0.0299835	0.00197571	0.0471032	0.00120274	0.0669295	0.000299417	0.0584892	0.000659667	0.0603081	0.000580986	0.05675	0.000818324	0.05675	0.000804264
						0.0364417	0.00171547	0.0523115	0.00101156	0.0385499	0.00161122	0.0665442	0.000373962	0.0382755	0.00161878	0.0729611	7.81515e-05	0.0739739	2.60434e-05	0.0734185	5.18661e-05	0.0377328	0.00163177	0.0729199	6.79719e-05	0.0513267	0.0010071	0.0727369	5.28656e-05	0.0671691	0.000299273	0.0300162	0.00197547	0.0471369	0.00120252	0.0669869	0.00029911	0.0585611	0.000659157	0.0603841	0.000580601	0.057625	0.000779063	0.057625	0.000765004
						0.0364637	0.00171547	0.0523365	0.00101156	0.0385797	0.00161122	0.0665878	0.000373962	0.0382986	0.00161878	0.0729961	7.81515e-05	0.074008	2.60434e-05	0.0734639	5.18661e-05	0.0377647	0.00163177	0.0729714	6.79719e-05	0.0513734	0.0010071	0.0727933	5.28656e-05	0.0672425	0.000299273	0.0300491	0.00197547	0.0471708	0.00120252	0.0670446	0.00029911	0.0586334	0.000659157	0.0604606	0.000580601	0.0585	0.000739825	0.0585	0.000725722
						0.0364856	0.00171573	0.0523613	0.00101174	0.0386092	0.00161149	0.0666312	0.000374081	0.0383215	0.00161903	0.0730308	7.83079e-05	0.0740419	2.61979e-05	0.073509	5.19935e-05	0.0377963	0.0016321	0.0730226	6.81239e-05	0.0514198	0.00100757	0.0728493	5.31295e-05	0.0673155	0.000299564	0.0300818	0.00197571	0.0472046	0.00120274	0.067102	0.000299417	0.0587053	0.000659667	0.0605366	0.000580986	0.059375	0.000700608	0.059375	0.000686419
						0.0365071	0.00171623	0.0523857	0.0010121	0.0386383	0.00161204	0.0666739	0.000374318	0.038344	0.00161954	0.0730649	7.86188e-05	0.0740753	2.65051e-05	0.0735534	5.22468e-05	0.0378275	0.00163275	0.0730729	6.84261e-05	0.0514653	0.0010085	0.0729043	5.36542e-05	0.0673871	0.000300142	0.0301139	0.00197618	0.0472377	0.00120319	0.0671584	0.000300027	0.0587759	0.000660679	0.0606112	0.00058175	0.06025	0.000661412	0.06025	0.000647094
						0.036528	0.00171697	0.0524094	0.00101263	0.0386665	0.00161285	0.0667153	0.00037467	0.0383658	0.0016203	0.0730981	7.90807e-05	0.0741076	2.69614e-05	0.0735964	5.26231e-05	0.0378576	0.00163372	0.0731217	6.8875e-05	0.0515095	0.00100989	0.0729577	5.44335e-05	0.0674567	0.000301001	0.0301451	0.00197689	0.0472698	0.00120385	0.0672131	0.000300933	0.0588445	0.000662183	0.0606836	0.000582885	0.061125	0.000622237	0.061125	0.000607749
						0.036548	0.00171795	0.0524321	0.00101332	0.0386935	0.00161391	0.0667549	0.000375132	0.0383868	0.00162129	0.0731298	7.9688e-05	0.0741386	2.75614e-05	0.0736376	5.3118e-05	0.0378865	0.001635	0.0731684	6.94652e-05	0.0515519	0.00101171	0.0730089	5.54583e-05	0.0675233	0.00030213	0.0301749	0.00197782	0.0473006	0.00120472	0.0672655	0.000302125	0.0589101	0.00066416	0.060753	0.000584377	0.062	0.000583082	0.062	0.000568383
						0.0365668	0.00171916	0.0524535	0.00101418	0.0387189	0.00161522	0.0667923	0.0003757	0.0384065	0.00162251	0.0731597	8.04337e-05	0.0741678	2.82981e-05	0.0736764	5.37256e-05	0.0379138	0.00163657	0.0732126	7.01899e-05	0.0515918	0.00101395	0.0730572	5.67166e-05	0.0675862	0.000303517	0.0302031	0.00197896	0.0473297	0.00120579	0.067315	0.000303588	0.0589721	0.000666588	0.0608185	0.00058621	0.062875	0.000543947	0.062875	0.000528999
						0.0365844	0.00172057	0.0524734	0.00101518	0.0387426	0.00161676	0.0668271	0.000376367	0.0384248	0.00162395	0.0731876	8.1309e-05	0.074195	2.91629e-05	0.0737126	5.44387e-05	0.0379392	0.00163841	0.0732536	7.10406e-05	0.051629	0.00101658	0.073102	5.81937e-05	0.0676446	0.000305144	0.0302293	0.0019803	0.0473567	0.00120705	0.067361	0.000305305	0.0590297	0.000669438	0.0608794	0.000588361	0.06375	0.000504829	0.06375	0.000489596
						0.0366003	0.00172218	0.0524915	0.00101632	0.0387642	0.0016185	0.0668588	0.000377125	0.0384416	0.00162558	0.0732129	8.23037e-05	0.0742197	3.01456e-05	0.0737455	5.52492e-05	0.0379623	0.0016405	0.073291	7.20074e-05	0.0516628	0.00101957	0.0731429	5.98721e-05	0.0676979	0.000306994	0.0302531	0.00198182	0.0473814	0.00120847	0.0674029	0.000307256	0.0590822	0.000672676	0.0609349	0.000590806	0.064625	0.000465729	0.064625	0.000450175
						0.0366146	0.00172396	0.0525077	0.00101758	0.0387835	0.00162044	0.0668871	0.000377964	0.0384565	0.00162738	0.0732355	8.34061e-05	0.0742418	3.12347e-05	0.0737749	5.61474e-05	0.0379829	0.00164282	0.0733243	7.30787e-05	0.051693	0.00102288	0.0731794	6.17324e-05	0.0677454	0.000309044	0.0302744	0.0019835	0.0474033	0.00121006	0.0674403	0.000309419	0.059129	0.000676265	0.0609843	0.000593515	0.0655	0.000426645	0.0655	0.000410739
						0.0366269	0.0017259	0.0525217	0.00101895	0.0388002	0.00162254	0.0669116	0.000378876	0.0384694	0.00162934	0.0732552	8.46033e-05	0.074261	3.24174e-05	0.0738004	5.71228e-05	0.0380008	0.00164533	0.0733532	7.42422e-05	0.0517192	0.00102648	0.0732111	6.37525e-05	0.0677866	0.00031127	0.0302929	0.00198533	0.0474224	0.00121177	0.0674727	0.000311768	0.0591696	0.000680163	0.0610272	0.000596457	0.066375	0.000387577	0.066375	0.000371287
						0.0366373	0.00172796	0.0525334	0.00102042	0.0388141	0.00162478	0.066932	0.000379849	0.0384802	0.00163143	0.0732715	8.58812e-05	0.074277	3.36799e-05	0.0738216	5.81641e-05	0.0380157	0.00164802	0.0733773	7.54842e-05	0.0517411	0.00103032	0.0732375	6.59089e-05	0.067821	0.000313646	0.0303083	0.00198729	0.0474383	0.00121361	0.0674997	0.000314275	0.0592035	0.000684323	0.061063	0.000599598	0.06725	0.000348522	0.06725	0.000331822
						0.0366454	0.00173013	0.0525427	0.00102195	0.0388251	0.00162714	0.0669482	0.000380873	0.0384887	0.00163363	0.0732845	8.72248e-05	0.0742896	3.50074e-05	0.0738384	5.92589e-05	0.0380275	0.00165085	0.0733964	7.67901e-05	0.0517583	0.00103436	0.0732583	6.81762e-05	0.0678481	0.000316145	0.0303205	0.00198934	0.0474508	0.00121553	0.0675211	0.000316911	0.0592302	0.000688698	0.0610913	0.0006029	0.068125	0.00030948	0.068125	0.000292343
						0.0366513	0.00173238	0.0525494	0.00102355	0.0388331	0.00162959	0.0669599	0.000381934	0.0384949	0.00163591	0.0732938	8.86185e-05	0.0742987	3.63842e-05	0.0738506	6.03944e-05	0.038036	0.00165378	0.0734102	7.81446e-05	0.0517708	0.00103854	0.0732734	7.0528e-05	0.0678678	0.000318736	0.0303293	0.00199147	0.0474599	0.00121753	0.0675365	0.000319645	0.0592496	0.000693236	0.0611118	0.000606325	0.069	0.000270451	0.069	0.000252852
						0.0366549	0.00173469	0.0525534	0.00102519	0.0388379	0.0016321	0.0669669	0.000383021	0.0384986	0.00163825	0.0732995	9.00459e-05	0.0743042	3.77944e-05	0.0738579	6.15574e-05	0.0380412	0.00165678	0.0734185	7.95318e-05	0.0517784	0.00104283	0.0732825	7.29365e-05	0.0678796	0.00032139	0.0303346	0.00199365	0.0474654	0.00121958	0.0675459	0.000322445	0.0592613	0.000697883	0.0611241	0.000609833	0.069875	0.000231433	0.069875	0.00021335
						0.0366561	0.00173702	0.0525548	0.00102684	0.0388395	0.00163463	0.0669693	0.000384121	0.0384999	0.00164061	0.0733014	9.14902e-05	0.0743061	3.92212e-05	0.0738604	6.27341e-05	0.0380429	0.00165981	0.0734213	8.09354e-05	0.0517809	0.00104717	0.0732856	7.53736e-05	0.0678836	0.000324076	0.0303364	0.00199586	0.0474672	0.00122165	0.067549	0.000325279	0.0592652	0.000702585	0.0611283	0.000613382	0.07075	0.000192425	0.07075	0.000173837
						ErrEll	ErrEll	ErrEll	ErrEll	ErrEll	ErrEll	ErrEll	ErrEll	ErrEll	ErrEll	ErrEll	ErrEll	ErrEll	ErrEll	ErrEll	ErrEll	ErrEll	ErrEll	ErrEll	ErrEll	ErrEll	ErrEll	ErrEll	ErrEll	ErrEll	ErrEll	ErrEll	ErrEll	ErrEll	ErrEll	ErrEll	ErrEll	ErrEll	ErrEll	ErrEll	ErrEll	0.071625	0.000153426	0.071625	0.000134315
																																										0.0725	0.000114437	0.0725	9.47847e-05
																																										0.073375	7.54551e-05	0.073375	5.5246e-05
																																										0.0750692	0	0.0745971	0

[truncated: 31 more sheets: PlotDat31, PlotDat36, PlotDat38, PlotDat8, PlotDat9, PlotDat16, Feuil1, D isochron, D mean, D spectrum, L isochron, L mean, L spectrum, All isochron, All mean, PlotDat24, All vs plag mean, All spectrum, A   split spectrum, RAI vs age uncertainty …]
